# Supplementary material for: Two new species of the Liolaemus elongatus-kriegi complex (Iguania, Liolaemidae) from Andean highlands of southern Chile
Source: Zookeys. 2015 Apr 27;(500):83–109. doi: 10.3897/zookeys.500.8725 (PMC4432242; doi:10.3897/zookeys.500.8725)
Supplement: XML Treatment for Liolaemus scorialis [file zookeys.500.8725-treatment1.xml]

<!DOCTYPE tp:taxon-treatment
  PUBLIC "-//TaxonX//DTD Taxonomic Treatment Publishing DTD v0 20100105//EN" "tax-treatment-NSO.dtd">
<tp:taxon-treatment xmlns:tp="http://www.plazi.org/taxpub"><tp:treatment-meta><kwd-group><label>Taxon classification</label><kwd><named-content content-type="kingdom">Animalia</named-content></kwd><kwd><named-content content-type="order">Squamata</named-content></kwd><kwd><named-content content-type="family">Liolaemidae</named-content></kwd></kwd-group><mixed-citation publication-type="journal"><person-group><name><surname>Troncoso-Palacios</surname><given-names>Jaime</given-names></name><name><surname>Díaz</surname><given-names>Hugo A.</given-names></name><name><surname>Esquerré</surname><given-names>Damien</given-names></name><name><surname>Urra</surname><given-names>Felix A.</given-names></name></person-group><article-title>Two new species of the <italic><tp:taxon-name><tp:taxon-name-part taxon-name-part-type="genus">Liolaemus</tp:taxon-name-part> <tp:taxon-name-part taxon-name-part-type="species">elongatus</tp:taxon-name-part></tp:taxon-name></italic>-<italic><tp:taxon-name><tp:taxon-name-part taxon-name-part-type="species">kriegi</tp:taxon-name-part></tp:taxon-name></italic> complex (<tp:taxon-name><tp:taxon-name-part taxon-name-part-type="suborder">Iguania</tp:taxon-name-part></tp:taxon-name>, <tp:taxon-name><tp:taxon-name-part taxon-name-part-type="family">Liolaemidae</tp:taxon-name-part></tp:taxon-name>) from Andean highlands of southern Chile</article-title><source>Zookeys</source><day>27</day><month>4</month><year>2015</year><volume>2015</volume><issue>500</issue><fpage>83</fpage><lpage>109</lpage><pub-id pub-id-type="doi">10.3897/zookeys.500.8725</pub-id></mixed-citation></tp:treatment-meta><tp:nomenclature><tp:taxon-name>
                        <tp:taxon-name-part taxon-name-part-type="genus">Liolaemus</tp:taxon-name-part>
                        <tp:taxon-name-part taxon-name-part-type="species">scorialis</tp:taxon-name-part>
                        <object-id xmlns:xlink="http://www.w3.org/1999/xlink" content-type="zoobank" xlink:type="simple">http://zoobank.org/35B1E4BC-4EA1-4FEF-B025-B93D5C5A9CB9</object-id>
                    </tp:taxon-name><tp:taxon-status xmlns:xlink="http://www.w3.org/1999/xlink" xlink:type="simple">sp. n.</tp:taxon-status><xref ref-type="fig" rid="F1">Fig. 1</xref><tp:nomenclature-citation-list><tp:nomenclature-citation><tp:taxon-name><tp:taxon-name-part taxon-name-part-type="genus">Liolaemus</tp:taxon-name-part> <tp:taxon-name-part taxon-name-part-type="species">buergeri</tp:taxon-name-part></tp:taxon-name><comment> (in part?), Pincheira-Donoso, 2001. Not. Mens. Mus. Nac. Hist. Nat., Chile, 346: 8.</comment></tp:nomenclature-citation><tp:nomenclature-citation><tp:taxon-name><tp:taxon-name-part taxon-name-part-type="genus">Liolaemus</tp:taxon-name-part> <tp:taxon-name-part taxon-name-part-type="species">buergeri</tp:taxon-name-part></tp:taxon-name><comment> (in part?), Pincheira-Donoso &amp; Núñez, 2005. Pub. Oc. Mus. Nac. Hist. Nat., Chile, 59: 285.</comment></tp:nomenclature-citation></tp:nomenclature-citation-list></tp:nomenclature><tp:treatment-sec sec-type="Holotype"><title>Holotype.</title><p>SSUC Re 617 (Fig. <xref ref-type="fig" rid="F1">1</xref>). Male collected 7 km NW of the summit of the Antuco Volcano, near the Laja Lagoon, Biobío Region, Chile (<named-content xmlns:xlink="http://www.w3.org/1999/xlink" content-type="dwc:verbatimCoordinates" xlink:type="simple">37°21'S – 71°23'W</named-content>, 1450 m). Collected by J. Troncoso-Palacios, F. Urra and H. Díaz. 08/01/2014.</p><fig id="F1" position="float" orientation="portrait"><label>Figure 1.</label><caption><p><italic><tp:taxon-name><tp:taxon-name-part taxon-name-part-type="genus">Liolaemus</tp:taxon-name-part> <tp:taxon-name-part taxon-name-part-type="species">scorialis</tp:taxon-name-part></tp:taxon-name></italic> sp. n. <bold>A, B</bold> Holotype, male <bold>C, D</bold> Paratype, female <bold>E</bold> Paratype, male <bold>F</bold> Paratype, female. All from the type locality, 7 km NW of the summit of the Antuco Volcano, near the Laja Lagoon, Biobío Region, Chile.</p></caption><graphic xmlns:xlink="http://www.w3.org/1999/xlink" xlink:href="zookeys-500-083-g001.jpg" position="float" orientation="portrait" xlink:type="simple" id="oo_42664.jpg"/></fig></tp:treatment-sec><tp:treatment-sec sec-type="Paratypes"><title>Paratypes.</title><p>SSUC Re 615–16 two males and 612–614 three females (Figs <xref ref-type="fig" rid="F1">1</xref> and <xref ref-type="fig" rid="F3">3</xref>). The same data as the holotype. MRC 675, 677, 680, 682. Four males. La Mula Lagoon (<named-content xmlns:xlink="http://www.w3.org/1999/xlink" content-type="dwc:verbatimCoordinates" xlink:type="simple">37°53'S – 71°22'W</named-content>), Ralco National Reserve. Unknown coll. 01/12/2001.</p></tp:treatment-sec><tp:treatment-sec sec-type="Etymology"><title>Etymology.</title><p>The species name refers to the habitat, which is composed of accumulations of igneous rocks from the Antuco Volcano, called “scoria” from the Greek “skoria”. We propose the common name “Slag Lizard” in English and “Lagarto del escorial” in Spanish.</p></tp:treatment-sec><tp:treatment-sec sec-type="Diagnosis"><title>Diagnosis.</title><p><italic><tp:taxon-name><tp:taxon-name-part taxon-name-part-type="genus">Liolaemus</tp:taxon-name-part> <tp:taxon-name-part taxon-name-part-type="species">scorialis</tp:taxon-name-part></tp:taxon-name></italic> belongs to the <italic><tp:taxon-name><tp:taxon-name-part taxon-name-part-type="species">elongatus</tp:taxon-name-part></tp:taxon-name></italic>-<italic><tp:taxon-name><tp:taxon-name-part taxon-name-part-type="species">kriegi</tp:taxon-name-part></tp:taxon-name></italic> complex, but its specific assignation to a particular subclade is currently unknown since we have no molecular data for this new species, and molecular and morphological phylogenies for the <italic><tp:taxon-name><tp:taxon-name-part taxon-name-part-type="species">elongatus</tp:taxon-name-part></tp:taxon-name></italic>-<italic><tp:taxon-name><tp:taxon-name-part taxon-name-part-type="species">kriegi</tp:taxon-name-part></tp:taxon-name></italic> complex disagree in the arrangement of this complex subgroups (see discussion).</p><p>Below a wide diagnosis is provided on aspect of all species of the complex. <italic><tp:taxon-name><tp:taxon-name-part taxon-name-part-type="genus">Liolaemus</tp:taxon-name-part> <tp:taxon-name-part taxon-name-part-type="species">scorialis</tp:taxon-name-part></tp:taxon-name></italic> differs from almost all species of the <italic><tp:taxon-name><tp:taxon-name-part taxon-name-part-type="species">elongatus</tp:taxon-name-part></tp:taxon-name></italic>-<italic><tp:taxon-name><tp:taxon-name-part taxon-name-part-type="species">kriegi</tp:taxon-name-part></tp:taxon-name></italic> complex by its size (maximum SVL = 69.9 mm), smaller than <italic><tp:taxon-name><tp:taxon-name-part taxon-name-part-type="genus">Liolaemus</tp:taxon-name-part> <tp:taxon-name-part taxon-name-part-type="species">antumalguen</tp:taxon-name-part></tp:taxon-name></italic> (Table <xref ref-type="table" rid="T3">3</xref>), <italic><tp:taxon-name><tp:taxon-name-part taxon-name-part-type="genus">Liolaemus</tp:taxon-name-part> <tp:taxon-name-part taxon-name-part-type="species">austromendocinus</tp:taxon-name-part></tp:taxon-name></italic> (max. SVL = 103.0 mm, <xref ref-type="bibr" rid="B20">Espinoza et al. 2000</xref>), <italic><tp:taxon-name><tp:taxon-name-part taxon-name-part-type="genus">Liolaemus</tp:taxon-name-part> <tp:taxon-name-part taxon-name-part-type="species">buergeri</tp:taxon-name-part></tp:taxon-name></italic> (Table <xref ref-type="table" rid="T3">3</xref>, Fig. <xref ref-type="fig" rid="F2">2</xref>), <italic><tp:taxon-name><tp:taxon-name-part taxon-name-part-type="genus">Liolaemus</tp:taxon-name-part> <tp:taxon-name-part taxon-name-part-type="species">burmeisteri</tp:taxon-name-part></tp:taxon-name></italic> (Table <xref ref-type="table" rid="T3">3</xref>), <italic><tp:taxon-name><tp:taxon-name-part taxon-name-part-type="genus">Liolaemus</tp:taxon-name-part> <tp:taxon-name-part taxon-name-part-type="species">capillitas</tp:taxon-name-part></tp:taxon-name></italic> (max. SVL = 93.0 mm, <xref ref-type="bibr" rid="B20">Espinoza et al. 2000</xref>), <italic><tp:taxon-name><tp:taxon-name-part taxon-name-part-type="genus">Liolaemus</tp:taxon-name-part> <tp:taxon-name-part taxon-name-part-type="species">choique</tp:taxon-name-part></tp:taxon-name></italic> (Table <xref ref-type="table" rid="T3">3</xref>), <italic><tp:taxon-name><tp:taxon-name-part taxon-name-part-type="genus">Liolaemus</tp:taxon-name-part> <tp:taxon-name-part taxon-name-part-type="species">dicktracyi</tp:taxon-name-part></tp:taxon-name></italic> (max. SVL = 91.0 mm, <xref ref-type="bibr" rid="B19">Espinoza and Lobo 2003</xref>), <italic><tp:taxon-name><tp:taxon-name-part taxon-name-part-type="genus">Liolaemus</tp:taxon-name-part> <tp:taxon-name-part taxon-name-part-type="species">elongatus</tp:taxon-name-part></tp:taxon-name></italic> (max. SVL = 94.7 mm, <xref ref-type="bibr" rid="B7">Avila et al. 2012</xref>), <italic><tp:taxon-name><tp:taxon-name-part taxon-name-part-type="genus">Liolaemus</tp:taxon-name-part> <tp:taxon-name-part taxon-name-part-type="species">flavipiceus</tp:taxon-name-part></tp:taxon-name></italic> (Table <xref ref-type="table" rid="T3">3</xref>, Fig. <xref ref-type="fig" rid="F2">2</xref>), <italic><tp:taxon-name><tp:taxon-name-part taxon-name-part-type="genus">Liolaemus</tp:taxon-name-part> <tp:taxon-name-part taxon-name-part-type="species">frassinettii</tp:taxon-name-part></tp:taxon-name></italic> (max. SVL = 91.1 mm), <italic><tp:taxon-name><tp:taxon-name-part taxon-name-part-type="genus">Liolaemus</tp:taxon-name-part> <tp:taxon-name-part taxon-name-part-type="species">gununakuna</tp:taxon-name-part></tp:taxon-name></italic> (max. SVL = 97.5 mm, <xref ref-type="bibr" rid="B3">Avila et al. 2004</xref>), <italic><tp:taxon-name><tp:taxon-name-part taxon-name-part-type="genus">Liolaemus</tp:taxon-name-part> <tp:taxon-name-part taxon-name-part-type="species">kriegi</tp:taxon-name-part></tp:taxon-name></italic> (max. SVL = 101.0 mm; <xref ref-type="bibr" rid="B8">Avila et al. 2003</xref>), <italic><tp:taxon-name><tp:taxon-name-part taxon-name-part-type="genus">Liolaemus</tp:taxon-name-part> <tp:taxon-name-part taxon-name-part-type="species">leopardinus</tp:taxon-name-part></tp:taxon-name></italic> (max. SVL = 98.2 mm), <italic><tp:taxon-name><tp:taxon-name-part taxon-name-part-type="genus">Liolaemus</tp:taxon-name-part> <tp:taxon-name-part taxon-name-part-type="species">petrophilus</tp:taxon-name-part></tp:taxon-name></italic> (max. SVL = 100.0 mm; <xref ref-type="bibr" rid="B20">Espinoza et al. 2000</xref>), <italic><tp:taxon-name><tp:taxon-name-part taxon-name-part-type="genus">Liolaemus</tp:taxon-name-part> <tp:taxon-name-part taxon-name-part-type="species">punmahuida</tp:taxon-name-part></tp:taxon-name></italic> (Table <xref ref-type="table" rid="T3">3</xref>), <italic><tp:taxon-name><tp:taxon-name-part taxon-name-part-type="genus">Liolaemus</tp:taxon-name-part> <tp:taxon-name-part taxon-name-part-type="species">ramonensis</tp:taxon-name-part></tp:taxon-name></italic> (max. SVL = 94.9 mm), <italic><tp:taxon-name><tp:taxon-name-part taxon-name-part-type="genus">Liolaemus</tp:taxon-name-part> <tp:taxon-name-part taxon-name-part-type="species">shitan</tp:taxon-name-part></tp:taxon-name></italic> (max. SVL = 98.3 mm, <xref ref-type="bibr" rid="B2">Abdala et al. 2010</xref>), <italic><tp:taxon-name><tp:taxon-name-part taxon-name-part-type="genus">Liolaemus</tp:taxon-name-part> <tp:taxon-name-part taxon-name-part-type="species">talampaya</tp:taxon-name-part></tp:taxon-name></italic> (max. SVL = 85.5 mm, <xref ref-type="bibr" rid="B3">Avila et al. 2004</xref>), <italic><tp:taxon-name><tp:taxon-name-part taxon-name-part-type="genus">Liolaemus</tp:taxon-name-part> <tp:taxon-name-part taxon-name-part-type="species">thermarum</tp:taxon-name-part></tp:taxon-name></italic> (max. SVL = 85.0 mm, <xref ref-type="bibr" rid="B46">Videla and Cei 1996</xref>), <italic><tp:taxon-name><tp:taxon-name-part taxon-name-part-type="genus">Liolaemus</tp:taxon-name-part> <tp:taxon-name-part taxon-name-part-type="species">tregenzai</tp:taxon-name-part></tp:taxon-name></italic> (Table <xref ref-type="table" rid="T3">3</xref>), <italic><tp:taxon-name><tp:taxon-name-part taxon-name-part-type="genus">Liolaemus</tp:taxon-name-part> <tp:taxon-name-part taxon-name-part-type="species">ubaghsi</tp:taxon-name-part></tp:taxon-name></italic> (max. SVL = 89.6 mm), <italic><tp:taxon-name><tp:taxon-name-part taxon-name-part-type="genus">Liolaemus</tp:taxon-name-part> <tp:taxon-name-part taxon-name-part-type="species">umbrifer</tp:taxon-name-part></tp:taxon-name></italic> (max. SVL = 89.0 mm, <xref ref-type="bibr" rid="B19">Espinoza and Lobo 2003</xref>), <italic><tp:taxon-name><tp:taxon-name-part taxon-name-part-type="genus">Liolaemus</tp:taxon-name-part> <tp:taxon-name-part taxon-name-part-type="species">valdesianus</tp:taxon-name-part></tp:taxon-name></italic> (max. SVL = 93.4 mm) and “<italic><tp:taxon-name><tp:taxon-name-part taxon-name-part-type="genus">Liolaemus</tp:taxon-name-part> <tp:taxon-name-part taxon-name-part-type="species">kriegi</tp:taxon-name-part></tp:taxon-name></italic>/<italic><tp:taxon-name><tp:taxon-name-part taxon-name-part-type="genus">Liolaemus</tp:taxon-name-part></tp:taxon-name></italic> sp. A” (max. SVL = 92.0 mm, described below).</p><fig id="F2" position="float" orientation="portrait"><label>Figure 2.</label><caption><p>Chilean species of the <italic><tp:taxon-name><tp:taxon-name-part taxon-name-part-type="species">elongatus</tp:taxon-name-part></tp:taxon-name></italic>-<italic><tp:taxon-name><tp:taxon-name-part taxon-name-part-type="species">kriegi</tp:taxon-name-part></tp:taxon-name></italic> complex that live near the distribution of <italic><tp:taxon-name><tp:taxon-name-part taxon-name-part-type="genus">Liolaemus</tp:taxon-name-part> <tp:taxon-name-part taxon-name-part-type="species">scorialis</tp:taxon-name-part></tp:taxon-name></italic> sp. n. and <italic><tp:taxon-name><tp:taxon-name-part taxon-name-part-type="genus">Liolaemus</tp:taxon-name-part> <tp:taxon-name-part taxon-name-part-type="species">zabalai</tp:taxon-name-part></tp:taxon-name></italic> sp. n. <bold>A</bold> <italic><tp:taxon-name><tp:taxon-name-part taxon-name-part-type="genus">Liolaemus</tp:taxon-name-part> <tp:taxon-name-part taxon-name-part-type="species">buergeri</tp:taxon-name-part></tp:taxon-name></italic> from El Planchón (type locality, photos by J. Troncoso-Palacios) <bold>B</bold> <italic><tp:taxon-name><tp:taxon-name-part taxon-name-part-type="genus">Liolaemus</tp:taxon-name-part> <tp:taxon-name-part taxon-name-part-type="species">buergeri</tp:taxon-name-part></tp:taxon-name></italic> from Altos de Lircay (photos by R. Díaz) <bold>C</bold> <italic><tp:taxon-name><tp:taxon-name-part taxon-name-part-type="genus">Liolaemus</tp:taxon-name-part> <tp:taxon-name-part taxon-name-part-type="species">carlosgarini</tp:taxon-name-part></tp:taxon-name></italic> from the road to the Maule Lagoon (type locality, photos by J. Troncoso-Palacios) <bold>D</bold> <italic><tp:taxon-name><tp:taxon-name-part taxon-name-part-type="genus">Liolaemus</tp:taxon-name-part> <tp:taxon-name-part taxon-name-part-type="species">flavipiceus</tp:taxon-name-part></tp:taxon-name></italic> from the Maule Lagoon (photos by C. Garín).</p></caption><graphic xmlns:xlink="http://www.w3.org/1999/xlink" xlink:href="zookeys-500-083-g002.jpg" position="float" orientation="portrait" xlink:type="simple" id="oo_42665.jpg"/></fig><table-wrap id="T3" position="float" orientation="portrait"><label>Table 3.</label><caption><p>Scalation and morphological characteristics for the species of the <italic><tp:taxon-name><tp:taxon-name-part taxon-name-part-type="genus">Liolaemus</tp:taxon-name-part> <tp:taxon-name-part taxon-name-part-type="species">elongatus</tp:taxon-name-part></tp:taxon-name></italic>-<italic><tp:taxon-name><tp:taxon-name-part taxon-name-part-type="species">kriegi</tp:taxon-name-part></tp:taxon-name></italic> complex occurring near <italic><tp:taxon-name><tp:taxon-name-part taxon-name-part-type="genus">Liolaemus</tp:taxon-name-part> <tp:taxon-name-part taxon-name-part-type="species">scorialis</tp:taxon-name-part></tp:taxon-name></italic> sp. n. and <italic><tp:taxon-name><tp:taxon-name-part taxon-name-part-type="genus">Liolaemus</tp:taxon-name-part> <tp:taxon-name-part taxon-name-part-type="species">zabalai</tp:taxon-name-part></tp:taxon-name></italic> sp. n. distribution. Juvenile specimens examined are excluded. Source of data for not examined species are: <italic><tp:taxon-name><tp:taxon-name-part taxon-name-part-type="genus">Liolaemus</tp:taxon-name-part> <tp:taxon-name-part taxon-name-part-type="species">antumalguen</tp:taxon-name-part></tp:taxon-name></italic> (<xref ref-type="bibr" rid="B5">Avila et al. 2010a</xref>), <italic><tp:taxon-name><tp:taxon-name-part taxon-name-part-type="genus">Liolaemus</tp:taxon-name-part> <tp:taxon-name-part taxon-name-part-type="species">burmeisteri</tp:taxon-name-part></tp:taxon-name></italic> (<xref ref-type="bibr" rid="B7">Avila et al. 2012</xref>), <italic><tp:taxon-name><tp:taxon-name-part taxon-name-part-type="genus">Liolaemus</tp:taxon-name-part> <tp:taxon-name-part taxon-name-part-type="species">choique</tp:taxon-name-part></tp:taxon-name></italic> (<xref ref-type="bibr" rid="B2">Abdala et al. 2010</xref>), <italic><tp:taxon-name><tp:taxon-name-part taxon-name-part-type="genus">Liolaemus</tp:taxon-name-part> <tp:taxon-name-part taxon-name-part-type="species">punmahuida</tp:taxon-name-part></tp:taxon-name></italic> (<xref ref-type="bibr" rid="B3">Avila et al. 2004</xref>) and <italic><tp:taxon-name><tp:taxon-name-part taxon-name-part-type="genus">Liolaemus</tp:taxon-name-part> <tp:taxon-name-part taxon-name-part-type="species">tregenzai</tp:taxon-name-part></tp:taxon-name></italic> (<xref ref-type="bibr" rid="B38">Pincheira-Donoso and Scolaro 2007</xref>). (*) <xref ref-type="bibr" rid="B30">Medina et al. (2013)</xref>. M = males; F = females.</p></caption><table rules="all"><tbody><tr><th rowspan="1" colspan="1"/><th rowspan="1" colspan="1"><italic><tp:taxon-name><tp:taxon-name-part taxon-name-part-type="genus">Liolaemus</tp:taxon-name-part> <tp:taxon-name-part taxon-name-part-type="species">antumalguen</tp:taxon-name-part></tp:taxon-name></italic></th><th rowspan="1" colspan="1"><italic><tp:taxon-name><tp:taxon-name-part taxon-name-part-type="genus">Liolaemus</tp:taxon-name-part> <tp:taxon-name-part taxon-name-part-type="species">buergeri</tp:taxon-name-part></tp:taxon-name></italic> (M = 5, F = 9)</th><th rowspan="1" colspan="1"><italic><tp:taxon-name><tp:taxon-name-part taxon-name-part-type="genus">Liolaemus</tp:taxon-name-part> <tp:taxon-name-part taxon-name-part-type="species">burmeisteri</tp:taxon-name-part></tp:taxon-name></italic></th><th rowspan="1" colspan="1"><italic><tp:taxon-name><tp:taxon-name-part taxon-name-part-type="genus">Liolaemus</tp:taxon-name-part> <tp:taxon-name-part taxon-name-part-type="species">carlosgarini</tp:taxon-name-part></tp:taxon-name></italic> (M = 6, F = 11)</th><th rowspan="1" colspan="1"><italic><tp:taxon-name><tp:taxon-name-part taxon-name-part-type="genus">Liolaemus</tp:taxon-name-part> <tp:taxon-name-part taxon-name-part-type="species">choique</tp:taxon-name-part></tp:taxon-name></italic></th><th rowspan="1" colspan="1"><italic><tp:taxon-name><tp:taxon-name-part taxon-name-part-type="genus">Liolaemus</tp:taxon-name-part> <tp:taxon-name-part taxon-name-part-type="species">flavipiceus</tp:taxon-name-part></tp:taxon-name></italic> (M = 5, F = 10)</th><th rowspan="1" colspan="1"><italic><tp:taxon-name><tp:taxon-name-part taxon-name-part-type="genus">Liolaemus</tp:taxon-name-part> <tp:taxon-name-part taxon-name-part-type="species">punmahuida</tp:taxon-name-part></tp:taxon-name></italic></th><th rowspan="1" colspan="1"><italic><tp:taxon-name><tp:taxon-name-part taxon-name-part-type="genus">Liolaemus</tp:taxon-name-part> <tp:taxon-name-part taxon-name-part-type="species">scorialis</tp:taxon-name-part></tp:taxon-name></italic> sp. n. (M = 7, F = 3)</th><th rowspan="1" colspan="1"><italic><tp:taxon-name><tp:taxon-name-part taxon-name-part-type="genus">Liolaemus</tp:taxon-name-part> <tp:taxon-name-part taxon-name-part-type="species">tregenzai</tp:taxon-name-part></tp:taxon-name></italic></th><th rowspan="1" colspan="1"><italic><tp:taxon-name><tp:taxon-name-part taxon-name-part-type="genus">Liolaemus</tp:taxon-name-part> <tp:taxon-name-part taxon-name-part-type="species">zabalai</tp:taxon-name-part></tp:taxon-name></italic> sp. n. (M = 3, F = 5)</th></tr><tr><td rowspan="1" colspan="1">Maximum SVL (mm)</td><td rowspan="1" colspan="1">107.8</td><td rowspan="1" colspan="1">96.2</td><td rowspan="1" colspan="1">85.2</td><td rowspan="1" colspan="1">68.8</td><td rowspan="1" colspan="1">90.7</td><td rowspan="1" colspan="1">95.8</td><td rowspan="1" colspan="1">96.0</td><td rowspan="1" colspan="1">69.9</td><td rowspan="1" colspan="1">90.2</td><td rowspan="1" colspan="1">92.0</td></tr><tr><td rowspan="1" colspan="1">Midbody scales</td><td rowspan="1" colspan="1">72–82</td><td rowspan="1" colspan="1">80–100</td><td rowspan="1" colspan="1">70–81</td><td rowspan="1" colspan="1">80–95</td><td rowspan="1" colspan="1">74–88</td><td rowspan="1" colspan="1">68–77</td><td rowspan="1" colspan="1">67–81</td><td rowspan="1" colspan="1">76–90</td><td rowspan="1" colspan="1">71–85</td><td rowspan="1" colspan="1">90–104</td></tr><tr><td rowspan="1" colspan="1">Dorsal scales</td><td rowspan="1" colspan="1">70–78</td><td rowspan="1" colspan="1">78–91</td><td rowspan="1" colspan="1">76–85</td><td rowspan="1" colspan="1">68–82</td><td rowspan="1" colspan="1">65–81</td><td rowspan="1" colspan="1">60–71</td><td rowspan="1" colspan="1">70–78</td><td rowspan="1" colspan="1">74–81</td><td rowspan="1" colspan="1">-</td><td rowspan="1" colspan="1">86–96</td></tr><tr><td rowspan="1" colspan="1">Ventral scales</td><td rowspan="1" colspan="1">105–118</td><td rowspan="1" colspan="1">111–125</td><td rowspan="1" colspan="1">99–110</td><td rowspan="1" colspan="1">112–124</td><td rowspan="1" colspan="1">118–135</td><td rowspan="1" colspan="1">93–105</td><td rowspan="1" colspan="1">-</td><td rowspan="1" colspan="1">115–131</td><td rowspan="1" colspan="1">-</td><td rowspan="1" colspan="1">116–122</td></tr><tr><td rowspan="1" colspan="1">Sexual dichromatism</td><td rowspan="1" colspan="1">Absent</td><td rowspan="1" colspan="1">Absent</td><td rowspan="1" colspan="1">Absent</td><td rowspan="1" colspan="1">Absent</td><td rowspan="1" colspan="1">Absent</td><td rowspan="1" colspan="1">Absent</td><td rowspan="1" colspan="1">Absent</td><td rowspan="1" colspan="1">Slight</td><td rowspan="1" colspan="1">Present</td><td rowspan="1" colspan="1">Slight</td></tr><tr><td rowspan="1" colspan="1">Cloacal region color (males)</td><td rowspan="1" colspan="1">Yellowish in some specimens but usually black</td><td rowspan="1" colspan="1">Yellowish</td><td rowspan="1" colspan="1">Yellowish</td><td rowspan="1" colspan="1">Yellowish</td><td rowspan="1" colspan="1">Yellowish</td><td rowspan="1" colspan="1">Reddish or yellowish in some specimens but usually black</td><td rowspan="1" colspan="1">Reddish or yellowish</td><td rowspan="1" colspan="1">Yellowish</td><td rowspan="1" colspan="1">-</td><td rowspan="1" colspan="1">Yellowish</td></tr><tr><td rowspan="1" colspan="1">Tail pattern</td><td rowspan="1" colspan="1">Absent</td><td rowspan="1" colspan="1">Vertebral line with diffuse rings in the tail base</td><td rowspan="1" colspan="1">Weak rings</td><td rowspan="1" colspan="1">Rigns (marked or weak)</td><td rowspan="1" colspan="1">Absent</td><td rowspan="1" colspan="1">Absent or weak rings</td><td rowspan="1" colspan="1">Absent</td><td rowspan="1" colspan="1">Rings</td><td rowspan="1" colspan="1">Rings</td><td rowspan="1" colspan="1">Rings</td></tr><tr><td rowspan="1" colspan="1">Precloacal pores on males</td><td rowspan="1" colspan="1">3–4</td><td rowspan="1" colspan="1">3–4</td><td rowspan="1" colspan="1">0–5</td><td rowspan="1" colspan="1">0–3</td><td rowspan="1" colspan="1">3–4</td><td rowspan="1" colspan="1">0</td><td rowspan="1" colspan="1">0</td><td rowspan="1" colspan="1">3–4</td><td rowspan="1" colspan="1">0</td><td rowspan="1" colspan="1">3–4 (3–5*)</td></tr></tbody></table></table-wrap><p><italic><tp:taxon-name><tp:taxon-name-part taxon-name-part-type="genus">Liolaemus</tp:taxon-name-part> <tp:taxon-name-part taxon-name-part-type="species">scorialis</tp:taxon-name-part></tp:taxon-name></italic> has probably been previously confused with <italic><tp:taxon-name><tp:taxon-name-part taxon-name-part-type="genus">Liolaemus</tp:taxon-name-part> <tp:taxon-name-part taxon-name-part-type="species">buergeri</tp:taxon-name-part></tp:taxon-name></italic> (see discussion), but in addition to the size difference, <italic><tp:taxon-name><tp:taxon-name-part taxon-name-part-type="genus">Liolaemus</tp:taxon-name-part> <tp:taxon-name-part taxon-name-part-type="species">scorialis</tp:taxon-name-part></tp:taxon-name></italic> differs from <italic><tp:taxon-name><tp:taxon-name-part taxon-name-part-type="genus">Liolaemus</tp:taxon-name-part> <tp:taxon-name-part taxon-name-part-type="species">buergeri</tp:taxon-name-part></tp:taxon-name></italic> because the latter has a vertebral stripe on the tail, whereas the tail is ringed in <italic><tp:taxon-name><tp:taxon-name-part taxon-name-part-type="genus">Liolaemus</tp:taxon-name-part> <tp:taxon-name-part taxon-name-part-type="species">scorialis</tp:taxon-name-part></tp:taxon-name></italic>. Moreover, <italic><tp:taxon-name><tp:taxon-name-part taxon-name-part-type="genus">Liolaemus</tp:taxon-name-part> <tp:taxon-name-part taxon-name-part-type="species">buergeri</tp:taxon-name-part></tp:taxon-name></italic> has more midbody scales (x = 89.4 ± 5.5, n = 14) than <italic><tp:taxon-name><tp:taxon-name-part taxon-name-part-type="genus">Liolaemus</tp:taxon-name-part> <tp:taxon-name-part taxon-name-part-type="species">scorialis</tp:taxon-name-part></tp:taxon-name></italic> (x = 82.0 ± 4.7, n = 10) (Mann–Whitney U = 20.5, P &lt; 0.01, DF = 21) and more dorsal scales (x = 84.1 ± 4.4) than <italic><tp:taxon-name><tp:taxon-name-part taxon-name-part-type="genus">Liolaemus</tp:taxon-name-part> <tp:taxon-name-part taxon-name-part-type="species">scorialis</tp:taxon-name-part></tp:taxon-name></italic> (x = 76.5 ± 4.3) (Mann–Whitney U = 15.0, P &lt; 0.01, DF = 21); but <italic><tp:taxon-name><tp:taxon-name-part taxon-name-part-type="genus">Liolaemus</tp:taxon-name-part> <tp:taxon-name-part taxon-name-part-type="species">buergeri</tp:taxon-name-part></tp:taxon-name></italic> has fewer ventral scales (x = 118.7 ± 4.7) than <italic><tp:taxon-name><tp:taxon-name-part taxon-name-part-type="genus">Liolaemus</tp:taxon-name-part> <tp:taxon-name-part taxon-name-part-type="species">scorialis</tp:taxon-name-part></tp:taxon-name></italic> (x = 124.0 ± 6.0) (Mann–Whitney U = 36.0, P = 0.05, DF = 21).</p><p><italic><tp:taxon-name><tp:taxon-name-part taxon-name-part-type="genus">Liolaemus</tp:taxon-name-part> <tp:taxon-name-part taxon-name-part-type="species">scorialis</tp:taxon-name-part></tp:taxon-name></italic> is syntopic with “<italic><tp:taxon-name><tp:taxon-name-part taxon-name-part-type="genus">Liolaemus</tp:taxon-name-part> <tp:taxon-name-part taxon-name-part-type="species">kriegi</tp:taxon-name-part></tp:taxon-name></italic>/<italic><tp:taxon-name><tp:taxon-name-part taxon-name-part-type="genus">Liolaemus</tp:taxon-name-part></tp:taxon-name></italic> sp. A”, but in addition to the size difference, the latter has more midbody scales (x = 94.3 ± 4.8, n = 8) than it (Mann–Whitney U = 1.5, P &lt; 0.01, DF = 16). Moreover, the dorsal scale count range of <italic><tp:taxon-name><tp:taxon-name-part taxon-name-part-type="genus">Liolaemus</tp:taxon-name-part> <tp:taxon-name-part taxon-name-part-type="species">scorialis</tp:taxon-name-part></tp:taxon-name></italic> does not overlap with the range of “<italic><tp:taxon-name><tp:taxon-name-part taxon-name-part-type="genus">Liolaemus</tp:taxon-name-part> <tp:taxon-name-part taxon-name-part-type="species">kriegi</tp:taxon-name-part></tp:taxon-name></italic>/<italic><tp:taxon-name><tp:taxon-name-part taxon-name-part-type="genus">Liolaemus</tp:taxon-name-part></tp:taxon-name></italic> sp. A” (Table <xref ref-type="table" rid="T3">3</xref>). There is a black lateral band running from the tip of snout to the groin in “<italic><tp:taxon-name><tp:taxon-name-part taxon-name-part-type="genus">Liolaemus</tp:taxon-name-part> <tp:taxon-name-part taxon-name-part-type="species">kriegi</tp:taxon-name-part></tp:taxon-name></italic>/<italic><tp:taxon-name><tp:taxon-name-part taxon-name-part-type="genus">Liolaemus</tp:taxon-name-part></tp:taxon-name></italic> sp. A”, whereas in <italic><tp:taxon-name><tp:taxon-name-part taxon-name-part-type="genus">Liolaemus</tp:taxon-name-part> <tp:taxon-name-part taxon-name-part-type="species">scorialis</tp:taxon-name-part></tp:taxon-name></italic> there is a dark brown lateral band running from the shoulder to the groin.</p><p><italic><tp:taxon-name><tp:taxon-name-part taxon-name-part-type="genus">Liolaemus</tp:taxon-name-part> <tp:taxon-name-part taxon-name-part-type="species">scorialis</tp:taxon-name-part></tp:taxon-name></italic> differs from similar size species of the <italic><tp:taxon-name><tp:taxon-name-part taxon-name-part-type="species">elongatus</tp:taxon-name-part></tp:taxon-name></italic>-<italic><tp:taxon-name><tp:taxon-name-part taxon-name-part-type="species">kriegi</tp:taxon-name-part></tp:taxon-name></italic> complex as follows. <italic><tp:taxon-name><tp:taxon-name-part taxon-name-part-type="genus">Liolaemus</tp:taxon-name-part> <tp:taxon-name-part taxon-name-part-type="species">scorialis</tp:taxon-name-part></tp:taxon-name></italic> differs from <italic><tp:taxon-name><tp:taxon-name-part taxon-name-part-type="genus">Liolaemus</tp:taxon-name-part> <tp:taxon-name-part taxon-name-part-type="species">cristiani</tp:taxon-name-part></tp:taxon-name></italic> because the males of the latter lack precloacal pores and have reddish ventral coloration, whereas males of <italic><tp:taxon-name><tp:taxon-name-part taxon-name-part-type="genus">Liolaemus</tp:taxon-name-part> <tp:taxon-name-part taxon-name-part-type="species">scorialis</tp:taxon-name-part></tp:taxon-name></italic> have 3–4 precloacal pores and no reddish ventral coloration.</p><p><italic><tp:taxon-name><tp:taxon-name-part taxon-name-part-type="genus">Liolaemus</tp:taxon-name-part> <tp:taxon-name-part taxon-name-part-type="species">scorialis</tp:taxon-name-part></tp:taxon-name></italic> differs from <italic><tp:taxon-name><tp:taxon-name-part taxon-name-part-type="genus">Liolaemus</tp:taxon-name-part> <tp:taxon-name-part taxon-name-part-type="species">heliodermis</tp:taxon-name-part></tp:taxon-name></italic>, because the males of the latter have a black head and sulfur-yellow dorsum (<xref ref-type="bibr" rid="B20">Espinoza et al. 2000</xref>), an unique feature in the <tp:taxon-name><tp:taxon-name-part taxon-name-part-type="genus">Liolaemus</tp:taxon-name-part></tp:taxon-name> subgenus. Moreover, <italic><tp:taxon-name><tp:taxon-name-part taxon-name-part-type="genus">Liolaemus</tp:taxon-name-part> <tp:taxon-name-part taxon-name-part-type="species">heliodermis</tp:taxon-name-part></tp:taxon-name></italic> has 62–69 midbody scales (<xref ref-type="bibr" rid="B20">Espinoza et al. 2000</xref>), whereas <italic><tp:taxon-name><tp:taxon-name-part taxon-name-part-type="genus">Liolaemus</tp:taxon-name-part> <tp:taxon-name-part taxon-name-part-type="species">scorialis</tp:taxon-name-part></tp:taxon-name></italic> has 76–90.</p><p><italic><tp:taxon-name><tp:taxon-name-part taxon-name-part-type="genus">Liolaemus</tp:taxon-name-part> <tp:taxon-name-part taxon-name-part-type="species">scorialis</tp:taxon-name-part></tp:taxon-name></italic> differs from <italic><tp:taxon-name><tp:taxon-name-part taxon-name-part-type="genus">Liolaemus</tp:taxon-name-part> <tp:taxon-name-part taxon-name-part-type="species">parvus</tp:taxon-name-part></tp:taxon-name></italic>, because the latter has 60–77 midbody scales and 96–113 ventral scales (<xref ref-type="bibr" rid="B39">Quinteros et al. 2008</xref>), whereas <italic><tp:taxon-name><tp:taxon-name-part taxon-name-part-type="genus">Liolaemus</tp:taxon-name-part> <tp:taxon-name-part taxon-name-part-type="species">scorialis</tp:taxon-name-part></tp:taxon-name></italic> has 76–90 midbody scales and 115–131 ventral scales. <italic><tp:taxon-name><tp:taxon-name-part taxon-name-part-type="genus">Liolaemus</tp:taxon-name-part> <tp:taxon-name-part taxon-name-part-type="species">scorialis</tp:taxon-name-part></tp:taxon-name></italic> has a ringed tail, whereas <italic><tp:taxon-name><tp:taxon-name-part taxon-name-part-type="genus">Liolaemus</tp:taxon-name-part> <tp:taxon-name-part taxon-name-part-type="species">parvus</tp:taxon-name-part></tp:taxon-name></italic> has weak or absent rings on the tail (<xref ref-type="bibr" rid="B39">Quinteros et al. 2008</xref>).</p><!--PageBreak--><p><italic><tp:taxon-name><tp:taxon-name-part taxon-name-part-type="genus">Liolaemus</tp:taxon-name-part> <tp:taxon-name-part taxon-name-part-type="species">scorialis</tp:taxon-name-part></tp:taxon-name></italic> differs from <italic><tp:taxon-name><tp:taxon-name-part taxon-name-part-type="genus">Liolaemus</tp:taxon-name-part> <tp:taxon-name-part taxon-name-part-type="species">smaug</tp:taxon-name-part></tp:taxon-name></italic>, because the latter has marked sexual dichromatism with white spots dispersed on the dorsum of males and absent in females (<xref ref-type="bibr" rid="B2">Abdala et al. 2010</xref>), whereas both males and females of <italic><tp:taxon-name><tp:taxon-name-part taxon-name-part-type="genus">Liolaemus</tp:taxon-name-part> <tp:taxon-name-part taxon-name-part-type="species">scorialis</tp:taxon-name-part></tp:taxon-name></italic> have white spots on the dorsum. <italic><tp:taxon-name><tp:taxon-name-part taxon-name-part-type="genus">Liolaemus</tp:taxon-name-part> <tp:taxon-name-part taxon-name-part-type="species">scorialis</tp:taxon-name-part></tp:taxon-name></italic> has ringed tail, whereas <italic><tp:taxon-name><tp:taxon-name-part taxon-name-part-type="genus">Liolaemus</tp:taxon-name-part> <tp:taxon-name-part taxon-name-part-type="species">smaug</tp:taxon-name-part></tp:taxon-name></italic> has weak or no rings on the tail (<xref ref-type="bibr" rid="B2">Abdala et al. 2010</xref>). Males of <italic><tp:taxon-name><tp:taxon-name-part taxon-name-part-type="genus">Liolaemus</tp:taxon-name-part> <tp:taxon-name-part taxon-name-part-type="species">smaug</tp:taxon-name-part></tp:taxon-name></italic> have bright golden yellow dorsal color, a trait absent in <italic><tp:taxon-name><tp:taxon-name-part taxon-name-part-type="genus">Liolaemus</tp:taxon-name-part> <tp:taxon-name-part taxon-name-part-type="species">scorialis</tp:taxon-name-part></tp:taxon-name></italic>.</p><p><italic><tp:taxon-name><tp:taxon-name-part taxon-name-part-type="genus">Liolaemus</tp:taxon-name-part> <tp:taxon-name-part taxon-name-part-type="species">scorialis</tp:taxon-name-part></tp:taxon-name></italic> differs from <italic><tp:taxon-name><tp:taxon-name-part taxon-name-part-type="genus">Liolaemus</tp:taxon-name-part> <tp:taxon-name-part taxon-name-part-type="species">tulkas</tp:taxon-name-part></tp:taxon-name></italic>, because the males of the latter have 0–1 precloacal pores (<xref ref-type="bibr" rid="B39">Quinteros et al. 2008</xref>), whereas males of <italic><tp:taxon-name><tp:taxon-name-part taxon-name-part-type="genus">Liolaemus</tp:taxon-name-part> <tp:taxon-name-part taxon-name-part-type="species">scorialis</tp:taxon-name-part></tp:taxon-name></italic> have 3–4 precloacal pores. Moreover, <italic><tp:taxon-name><tp:taxon-name-part taxon-name-part-type="genus">Liolaemus</tp:taxon-name-part> <tp:taxon-name-part taxon-name-part-type="species">tulkas</tp:taxon-name-part></tp:taxon-name></italic> has 63–68 midbody scales (<xref ref-type="bibr" rid="B39">Quinteros et al. 2008</xref>), whereas <italic><tp:taxon-name><tp:taxon-name-part taxon-name-part-type="genus">Liolaemus</tp:taxon-name-part> <tp:taxon-name-part taxon-name-part-type="species">scorialis</tp:taxon-name-part></tp:taxon-name></italic> has 76–90.</p><p><italic><tp:taxon-name><tp:taxon-name-part taxon-name-part-type="genus">Liolaemus</tp:taxon-name-part> <tp:taxon-name-part taxon-name-part-type="species">scorialis</tp:taxon-name-part></tp:taxon-name></italic> differs from <italic><tp:taxon-name><tp:taxon-name-part taxon-name-part-type="genus">Liolaemus</tp:taxon-name-part> <tp:taxon-name-part taxon-name-part-type="species">carlosgarini</tp:taxon-name-part></tp:taxon-name></italic> (Fig. <xref ref-type="fig" rid="F2">2</xref>), because the males of the latter have 0–3 precloacal pores (present in 50% of the males, these are small and underdeveloped), whereas males of <italic><tp:taxon-name><tp:taxon-name-part taxon-name-part-type="genus">Liolaemus</tp:taxon-name-part> <tp:taxon-name-part taxon-name-part-type="species">scorialis</tp:taxon-name-part></tp:taxon-name></italic> have 3–4 well developed precloacal pores. <italic><tp:taxon-name><tp:taxon-name-part taxon-name-part-type="genus">Liolaemus</tp:taxon-name-part> <tp:taxon-name-part taxon-name-part-type="species">scorialis</tp:taxon-name-part></tp:taxon-name></italic> has more ventral scales (x = 124 ± 6.0, n = 10) than <italic><tp:taxon-name><tp:taxon-name-part taxon-name-part-type="genus">Liolaemus</tp:taxon-name-part> <tp:taxon-name-part taxon-name-part-type="species">carlosgarini</tp:taxon-name-part></tp:taxon-name></italic> (x = 115 ± 4.0, n = 17) (Mann–Whitney U = 11.0, P = 0.01, DF = 25). Moreover, <italic><tp:taxon-name><tp:taxon-name-part taxon-name-part-type="genus">Liolaemus</tp:taxon-name-part> <tp:taxon-name-part taxon-name-part-type="species">scorialis</tp:taxon-name-part></tp:taxon-name></italic> has brown dorsal color and immaculate gray ventral color, whereas <italic><tp:taxon-name><tp:taxon-name-part taxon-name-part-type="genus">Liolaemus</tp:taxon-name-part> <tp:taxon-name-part taxon-name-part-type="species">carlosgarini</tp:taxon-name-part></tp:taxon-name></italic> has light brown-yellowish dorsal color and whitish ventral color with dark inconspicuous spots on the gular region and belly (Figs <xref ref-type="fig" rid="F2">2</xref> and <xref ref-type="fig" rid="F3">3</xref>).</p><fig id="F3" position="float" orientation="portrait"><label>Figure 3.</label><caption><p>Comparison of the ventral color pattern. <bold>A</bold> <italic><tp:taxon-name><tp:taxon-name-part taxon-name-part-type="genus">Liolaemus</tp:taxon-name-part> <tp:taxon-name-part taxon-name-part-type="species">scorialis</tp:taxon-name-part></tp:taxon-name></italic> sp. n. from type locality, with immaculate gray ventral color <bold>B</bold> <italic><tp:taxon-name><tp:taxon-name-part taxon-name-part-type="genus">Liolaemus</tp:taxon-name-part> <tp:taxon-name-part taxon-name-part-type="species">carlosgarini</tp:taxon-name-part></tp:taxon-name></italic> with light gray ventral color and dark inconspicuous spots dispersed.</p></caption><graphic xmlns:xlink="http://www.w3.org/1999/xlink" xlink:href="zookeys-500-083-g003.jpg" position="float" orientation="portrait" xlink:type="simple" id="oo_42666.jpg"/></fig></tp:treatment-sec><tp:treatment-sec sec-type="Description of the holotype"><title>Description of the holotype.</title><p>Adult male. SVL 62.3 mm. Tail length 101.5 mm (not autotomized). Axilla-groin length 26.3 mm. Head length (from the posterior border of the auditory meatus to the tip of the snout) 16.4 mm. Head width (distance between the <!--PageBreak-->two ear openings) 11.4 mm. Head height (at the level of ear openings) 6.9 mm. Forelimb length 21.1 mm. Hindlimb length 39.7 mm. Foot length 18.9 mm. Rostral scale wider (2.5 mm) than high (1.0 mm). Two postrostrals. Four internasals. Hexagonal interparietal scale, with a central, small, and whitish spot marking the position of the parietal eye. Interparietal smaller than parietals, surrounded by six scales; nine scales between the interparietal and rostral (both excluded); 15 scales between occiput and rostral; orbital semicircle complete on the right side, formed by 13 scales, incomplete on the left side; 6-5 supraoculars (left-right); six superciliary scales. Frontal area is divided into six scales (two posterior, one in the center and three anterior); 2 scales between nasal and canthal; preocular separated from the lorilabials by one loreal scale; nasal in contact with the rostral, surrounded by seven scales. There is one row of lorilabials between the supralabials and the subocular. Seven supralabials, the fifth is curved upward without contacting the subocular. Four infralabial scales. Mental scale pentagonal, in contact with four scales; four pairs of postmental shields, the second is separated by two scales. Temporal scales are subimbricated and slightly keeled. There are ten temporal scales between the level of superciliary scales and the rictal level. Three projected scales on the anterior edge of the ear, which are small and do not cover the auditory meatus; auricular scale is wide and is restricted to the upper third of the meatus. Forty gulars between the auditory meatuses. Well developed “Y” shaped lateral neck fold and dorsolateral fold slightly developed. Antehumeral fold present. Midbody scales 88. Dorsal scales of the vertebral zone lanceolate, imbricate, keeled and without mucrons. Dorsal scales of the paravertebral fields more rounded, subimbricate, with more poorly developed keel, without mucrons and with interstitial granules between them. Dorsal scales of the vertebral zone are larger than the ventral scales. Dorsal scales of the paravertebral fields are similar in size to the ventral scales. Dorsal scales 81. Ventral scales are rhomboidal to rounded, smooth, imbricate, and without interstitial granules. Ventral scales 131. There are four precloacal pores. The suprafemoral scales are rhomboidal to rounded, imbricate, and smooth or slightly keeled. Infrafemoral scales are rounded, smooth, and imbricate. Supra-antebrachials scales are rhomboidal to rounded, imbricate, and slightly keeled or smooth. Infra-antebrachials are rounded to rhomboidal, subimbricate with few interstitial granules, and smooth. The dorsal scales of the tail are rhomboidal, imbricate, keeled and some with mucrons. The ventral scales of the tail vary from rhomboidal to triangular, and are imbricate and smooth. Lamellae of the fingers: I: 10, II: 17, III: 21, IV: 23 and V: 13. Lamellae of the toes: I: 13, II: 18, III: 22, VI: 29 and V: 20.</p></tp:treatment-sec><tp:treatment-sec sec-type="Color of the holotype in life"><title>Color of the holotype in life.</title><p>Light brown head, with dark brown lines: a “Ω” shaped line between nasal scales and supraocular area, two short stripes on the posterior supraocular areas, an incomplete “O” shaped dark brown line surrounding the interparietal scale, six dark brown short lines on the occipital area. The temporal area is brown with two dark brown horizontal stripes; the ocular area and the cheeks are light gray. Subocular area is gray with two dark brown vertical lines on the middle and posterior edge. Background color of the dorsum is brown. A wide occipital band on the dorsum, formed by twelve transverse dark brown bars; some white scales on the posterior border of these bars. Dark brown lateral band with few yellowish scales <!--PageBreak-->dispersed into it, running from the shoulder to the groin; some white scales between the occipital and lateral bands; below the lateral band the flanks are yellowish. Limbs are brown with dark brown spots and some white scales dispersed. Tail is brown with some white scales dispersed and dark brown rings. Posterior third of the tail is immaculate brown. Ventrally, the throat, belly, limbs and tail are immaculate gray. Rear portion of belly and thighs are yellowish. Precloacal pores orange.</p></tp:treatment-sec><tp:treatment-sec sec-type="Variation"><title>Variation.</title><p>There is no sexual dimorphism in size. In seven males: SVL: 57.4–69.9 mm. Axilla-groin distance: 21.4–28.7 mm. Head length: 15.1–17.2 mm. Head width: 11.2–13.0 mm. Head height: 6.4–8.9 mm. Foot length: 19.7–21.1 mm. Leg length: 37.1–46.2 mm. Arm length: 20.3–26.0 mm. Tail length: 101.6–111.3 mm (n = 2; autotomized in the rest). In three females: SVL: 57.3–65.6 mm. Axilla-groin distance: 25.6–32.8 mm. Head length: 15.3–15.8 mm. Head width: 11.1–12.1 mm. Head height: 6.2–6.7 mm. Foot length: 18.7–20.0 mm. Leg length: 37.2–39.0 mm. Arm length: 21.8–22.3 mm. Tail length 88.8–103.1 mm (n = 2; autotomized in the rest).</p><p>The variation of the scalation in <italic><tp:taxon-name><tp:taxon-name-part taxon-name-part-type="genus">Liolaemus</tp:taxon-name-part> <tp:taxon-name-part taxon-name-part-type="species">scorialis</tp:taxon-name-part></tp:taxon-name></italic> is as follows. Midbody scales: 76–90 (x = 82.0 ± 4.7). Dorsal scales: 74–81 (x = 76.5 ± 4.3). Ventral scales 115–131 (x = 124.0 ± 6.0). Fourth finger lamellae: 21–24 (x = 22.7 ± 1.1). Fourth toe lamellae: 28–31 (x = 29.2 ± 1.4). Supralabial scales: 6–7 (x = 6.2 ± 0.4). Infralabial scales: 4–5 (x = 4.7 ± 0.5). Precloacal pores in males: 3–4. Interparietal scale pentagonal or hexagonal, bordered by 5–9 scales (x = 6.7 ± 1.2).</p><p>There is a slight sexual dichromatism, females have no yellowish color on the rear portion of belly and thighs. Males have the same color and pattern described for the holotype with variations only in shade. Females have the same color and pattern described for the holotype, but the background color of the dorsum can be brown or gray. One female lacks a wide occipital band because the transverse dark brown bars are not fused and it has an inconspicuous vertebral stripe. Also, in this female there are no lateral bands, since it has unfused vertical bars on the flanks. The tail has dark brown rings in both sexes. Males have orange precloacal pores. The coloration and pattern of the juveniles are unknown.</p></tp:treatment-sec><tp:treatment-sec sec-type="Distribution and natural history"><title>Distribution and natural history.</title><p>The northern known distribution limit of the new species is the type locality, near the Laja Lagoon, 1450 m, Biobío Region, Chile (<named-content xmlns:xlink="http://www.w3.org/1999/xlink" content-type="dwc:verbatimCoordinates" xlink:type="simple">37°21'S – 71°23'W</named-content>; Fig. <xref ref-type="fig" rid="F4">4</xref>). At the type locality, this new species was found inhabiting areas composed of sandy ground and volcanic sediments, where large accumulations of different sized igneous rocks protrude from the soil (Fig. <xref ref-type="fig" rid="F5">5</xref>). These sites correspond to a slag heap of solidified lava. The vegetational cover is low, consisting mainly of high-Andean forbs with species such as <!--PageBreak--><!--PageBreak--><italic><tp:taxon-name><tp:taxon-name-part taxon-name-part-type="genus">Echium</tp:taxon-name-part> <tp:taxon-name-part taxon-name-part-type="species">vulgare</tp:taxon-name-part></tp:taxon-name></italic> and <italic><tp:taxon-name><tp:taxon-name-part taxon-name-part-type="genus">Verbascum</tp:taxon-name-part> <tp:taxon-name-part taxon-name-part-type="species">thapsus</tp:taxon-name-part></tp:taxon-name></italic>, as well as the bush <italic><tp:taxon-name><tp:taxon-name-part taxon-name-part-type="genus">Ephedra</tp:taxon-name-part> <tp:taxon-name-part taxon-name-part-type="species">chilensis</tp:taxon-name-part></tp:taxon-name></italic>. It is an abundant lizard of saxicolous habits. It was observed to be active between 9h00 and 18h00, taking refuge under the volcanic rocks. Also, we observed specimens in several places near the slopes of Antuco Volcano (<named-content xmlns:xlink="http://www.w3.org/1999/xlink" content-type="dwc:verbatimCoordinates" xlink:type="simple">37°23'S – 71°23'W</named-content>, 1320 m; <named-content xmlns:xlink="http://www.w3.org/1999/xlink" content-type="dwc:verbatimCoordinates" xlink:type="simple">37°23'S – 71°23'W</named-content>, 1270 m; <named-content xmlns:xlink="http://www.w3.org/1999/xlink" content-type="dwc:verbatimCoordinates" xlink:type="simple">37°23'S – 71°25'W</named-content>, 1074 m) in similar environments. Near the Laja Lagoon, at its upper altitudinal limit (1450 m), this species was found in syntopy with <italic><tp:taxon-name><tp:taxon-name-part taxon-name-part-type="genus">Phymaturus</tp:taxon-name-part> <tp:taxon-name-part taxon-name-part-type="species">vociferator</tp:taxon-name-part></tp:taxon-name></italic> Pincheira-Donoso, 2004. At 1320 m, it was found in syntopy with “<italic><tp:taxon-name><tp:taxon-name-part taxon-name-part-type="genus">Liolaemus</tp:taxon-name-part> <tp:taxon-name-part taxon-name-part-type="species">kriegi</tp:taxon-name-part></tp:taxon-name></italic>/<italic><tp:taxon-name><tp:taxon-name-part taxon-name-part-type="genus">Liolaemus</tp:taxon-name-part></tp:taxon-name></italic> sp. A” and <italic><tp:taxon-name><tp:taxon-name-part taxon-name-part-type="genus">Diplolaemus</tp:taxon-name-part> <tp:taxon-name-part taxon-name-part-type="species">sexcinctus</tp:taxon-name-part></tp:taxon-name></italic> Cei et al., 2003. At its lower altitudinal limit (1074 m), it was found in syntopy with <italic><tp:taxon-name><tp:taxon-name-part taxon-name-part-type="genus">Liolaemus</tp:taxon-name-part> <tp:taxon-name-part taxon-name-part-type="species">lemniscatus</tp:taxon-name-part></tp:taxon-name></italic> Gravenhorst, 1838 and <italic><tp:taxon-name><tp:taxon-name-part taxon-name-part-type="genus">Liolaemus</tp:taxon-name-part> <tp:taxon-name-part taxon-name-part-type="species">tenuis</tp:taxon-name-part></tp:taxon-name></italic> (Duméril &amp; Bibron, 1837).</p><fig id="F4" position="float" orientation="portrait"><label>Figure 4.</label><caption><p>Distributional map for <italic><tp:taxon-name><tp:taxon-name-part taxon-name-part-type="genus">Liolaemus</tp:taxon-name-part> <tp:taxon-name-part taxon-name-part-type="species">scorialis</tp:taxon-name-part></tp:taxon-name></italic> sp. n., <italic><tp:taxon-name><tp:taxon-name-part taxon-name-part-type="genus">Liolaemus</tp:taxon-name-part> <tp:taxon-name-part taxon-name-part-type="species">zabalai</tp:taxon-name-part></tp:taxon-name></italic> sp. n. and the species of the <italic><tp:taxon-name><tp:taxon-name-part taxon-name-part-type="species">elongatus</tp:taxon-name-part></tp:taxon-name></italic>-<italic><tp:taxon-name><tp:taxon-name-part taxon-name-part-type="species">kriegi</tp:taxon-name-part></tp:taxon-name></italic> complex that inhabit in proximity of its. Asterisk: <italic><tp:taxon-name><tp:taxon-name-part taxon-name-part-type="genus">Liolaemus</tp:taxon-name-part> <tp:taxon-name-part taxon-name-part-type="species">scorialis</tp:taxon-name-part></tp:taxon-name></italic> (red = near Laja Lagoon, type locality; orange = La Mula Lagoon). Star: <italic><tp:taxon-name><tp:taxon-name-part taxon-name-part-type="genus">Liolaemus</tp:taxon-name-part> <tp:taxon-name-part taxon-name-part-type="species">zabalai</tp:taxon-name-part></tp:taxon-name></italic> sp. n. (light green = road to Los Barros, type locality; blue = distribution in Argentina). Purple circle: <italic><tp:taxon-name><tp:taxon-name-part taxon-name-part-type="genus">Liolaemus</tp:taxon-name-part> <tp:taxon-name-part taxon-name-part-type="species">carlosgarini</tp:taxon-name-part></tp:taxon-name></italic>. Yellow triangle: <italic><tp:taxon-name><tp:taxon-name-part taxon-name-part-type="genus">Liolaemus</tp:taxon-name-part> <tp:taxon-name-part taxon-name-part-type="species">flavipiceus</tp:taxon-name-part></tp:taxon-name></italic>. Green pentagon: <italic><tp:taxon-name><tp:taxon-name-part taxon-name-part-type="genus">Liolaemus</tp:taxon-name-part> <tp:taxon-name-part taxon-name-part-type="species">buergeri</tp:taxon-name-part></tp:taxon-name></italic>. Gray octagon: <italic><tp:taxon-name><tp:taxon-name-part taxon-name-part-type="genus">Liolaemus</tp:taxon-name-part> <tp:taxon-name-part taxon-name-part-type="species">choique</tp:taxon-name-part></tp:taxon-name></italic>. Brown hexagon: <italic><tp:taxon-name><tp:taxon-name-part taxon-name-part-type="genus">Liolaemus</tp:taxon-name-part> <tp:taxon-name-part taxon-name-part-type="species">antumalguen</tp:taxon-name-part></tp:taxon-name></italic>. Black cross: <italic><tp:taxon-name><tp:taxon-name-part taxon-name-part-type="genus">Liolaemus</tp:taxon-name-part> <tp:taxon-name-part taxon-name-part-type="species">punmahuida</tp:taxon-name-part></tp:taxon-name></italic>. Light pink diamond: <italic><tp:taxon-name><tp:taxon-name-part taxon-name-part-type="genus">Liolaemus</tp:taxon-name-part> <tp:taxon-name-part taxon-name-part-type="species">burmeisteri</tp:taxon-name-part></tp:taxon-name></italic>. Pink square: <italic><tp:taxon-name><tp:taxon-name-part taxon-name-part-type="genus">Liolaemus</tp:taxon-name-part> <tp:taxon-name-part taxon-name-part-type="species">tregenzai</tp:taxon-name-part></tp:taxon-name></italic>.</p></caption><graphic xmlns:xlink="http://www.w3.org/1999/xlink" xlink:href="zookeys-500-083-g004.jpg" position="float" orientation="portrait" xlink:type="simple" id="oo_42667.jpg"/></fig><fig id="F5" position="float" orientation="portrait"><label>Figure 5.</label><caption><p>View of the type locality of <italic><tp:taxon-name><tp:taxon-name-part taxon-name-part-type="genus">Liolaemus</tp:taxon-name-part> <tp:taxon-name-part taxon-name-part-type="species">scorialis</tp:taxon-name-part></tp:taxon-name></italic> sp. n., composed mainly of scoria volcanic rock.</p></caption><graphic xmlns:xlink="http://www.w3.org/1999/xlink" xlink:href="zookeys-500-083-g005.jpg" position="float" orientation="portrait" xlink:type="simple" id="oo_42668.jpg"/></fig><p>Its southern limit of distribution is in La Mula Lagoon (La Araucanía Region, Chile), 48 km South from the Antuco Volcano (<named-content xmlns:xlink="http://www.w3.org/1999/xlink" content-type="dwc:verbatimCoordinates" xlink:type="simple">37°53'S – 71°22'W</named-content>), 1600 m. We have no data for vegetation or environment in La Mula Lagoon. In this location, according to the Herpetological Catalog of the Museo de Historia Natural of Concepción (unpublished), <italic><tp:taxon-name><tp:taxon-name-part taxon-name-part-type="genus">Liolaemus</tp:taxon-name-part> <tp:taxon-name-part taxon-name-part-type="species">scorialis</tp:taxon-name-part></tp:taxon-name></italic> occurs in syntopy with <italic><tp:taxon-name><tp:taxon-name-part taxon-name-part-type="genus">Liolaemus</tp:taxon-name-part> <tp:taxon-name-part taxon-name-part-type="species">pictus</tp:taxon-name-part></tp:taxon-name></italic> (Duméril &amp; Bibron, 1837). However, this report probably actually refers to <italic><tp:taxon-name><tp:taxon-name-part taxon-name-part-type="genus">Liolaemus</tp:taxon-name-part> <tp:taxon-name-part taxon-name-part-type="species">septentrionalis</tp:taxon-name-part></tp:taxon-name></italic> Pincheira-Donoso &amp; Núñez, 2005 (fide <xref ref-type="bibr" rid="B45">Vera-Escalona et al. 2012</xref>). The Museo de Historia Natural of Concepción also listed an unidentified species of <italic><tp:taxon-name><tp:taxon-name-part taxon-name-part-type="genus">Liolaemus</tp:taxon-name-part></tp:taxon-name></italic> (labeled as <italic><tp:taxon-name><tp:taxon-name-part taxon-name-part-type="genus">Liolaemus</tp:taxon-name-part> <tp:taxon-name-part taxon-name-part-type="species">monticola</tp:taxon-name-part></tp:taxon-name></italic> ssp., see discussion) and the snake <italic><tp:taxon-name><tp:taxon-name-part taxon-name-part-type="genus">Tachymenis</tp:taxon-name-part> <tp:taxon-name-part taxon-name-part-type="species">chilensis</tp:taxon-name-part></tp:taxon-name></italic> Schlegel, 1837, from La Mula Lagoon.</p><p>he intestinal and stomach contents were examined: plant and insect remains were found in the intestine, along with a large number of nematodes of an unidentified species. No remains were found in the stomach. At the time of capture (January) two females had three embryos each and one female had several small oocytes.</p></tp:treatment-sec><ref-list><ref id="B5"><mixed-citation xmlns:xlink="http://www.w3.org/1999/xlink" xlink:type="simple"><person-group><name name-style="western"><surname>Avila</surname><given-names>LJ</given-names></name><name name-style="western"><surname>Morando</surname><given-names>M</given-names></name><name name-style="western"><surname>Pérez</surname><given-names>DR</given-names></name><name name-style="western"><surname>Sites</surname><given-names>JW Jr</given-names></name></person-group> (<year>2010a</year>) <article-title>A new species of the <italic><tp:taxon-name><tp:taxon-name-part taxon-name-part-type="genus">Liolaemus</tp:taxon-name-part> <tp:taxon-name-part taxon-name-part-type="species">elongatus</tp:taxon-name-part></tp:taxon-name></italic> clade (<tp:taxon-name><tp:taxon-name-part taxon-name-part-type="class">Reptilia</tp:taxon-name-part></tp:taxon-name>: <tp:taxon-name><tp:taxon-name-part taxon-name-part-type="suborder">Iguania</tp:taxon-name-part></tp:taxon-name>: <tp:taxon-name><tp:taxon-name-part taxon-name-part-type="tribe">Liolaemini</tp:taxon-name-part></tp:taxon-name>) from Cordillera del Viento, northwestern Patagonia, Neuquén, Argentina.</article-title><source>Zootaxa</source><volume>2667</volume>: <fpage>28</fpage>–<lpage>42</lpage>.</mixed-citation></ref><ref id="B7"><mixed-citation xmlns:xlink="http://www.w3.org/1999/xlink" xlink:type="simple"><person-group><name name-style="western"><surname>Avila</surname><given-names>LJ</given-names></name><name name-style="western"><surname>Pérez</surname><given-names>CHF</given-names></name><name name-style="western"><surname>Medina</surname><given-names>CD</given-names></name><name name-style="western"><surname>Sites</surname><given-names>JW Jr</given-names></name><name name-style="western"><surname>Morando</surname><given-names>M</given-names></name></person-group> (<year>2012</year>) <article-title>A new species of lizard of the <italic><tp:taxon-name><tp:taxon-name-part taxon-name-part-type="genus">Liolaemus</tp:taxon-name-part> <tp:taxon-name-part taxon-name-part-type="species">elongatus</tp:taxon-name-part></tp:taxon-name></italic> clade (<tp:taxon-name><tp:taxon-name-part taxon-name-part-type="class">Reptilia</tp:taxon-name-part></tp:taxon-name>: <tp:taxon-name><tp:taxon-name-part taxon-name-part-type="suborder">Iguania</tp:taxon-name-part></tp:taxon-name>: <tp:taxon-name><tp:taxon-name-part taxon-name-part-type="tribe">Liolaemini</tp:taxon-name-part></tp:taxon-name>) from Curi Leuvu River Valley, northern Patagonia, Neuquén, Argentina.</article-title><source>Zootaxa</source><volume>3325</volume>: <fpage>37</fpage>–<lpage>52</lpage>.</mixed-citation></ref><ref id="B2"><mixed-citation xmlns:xlink="http://www.w3.org/1999/xlink" xlink:type="simple"><person-group><name name-style="western"><surname>Abdala</surname><given-names>CS</given-names></name><name name-style="western"><surname>Quinteros</surname><given-names>AS</given-names></name><name name-style="western"><surname>Scrocchi</surname><given-names>GJ</given-names></name><name name-style="western"><surname>Stazzonelli</surname><given-names>JC</given-names></name></person-group> (<year>2010</year>) <article-title>Three new species of the <italic><tp:taxon-name><tp:taxon-name-part taxon-name-part-type="genus">Liolaemus</tp:taxon-name-part> <tp:taxon-name-part taxon-name-part-type="species">elongatus</tp:taxon-name-part></tp:taxon-name></italic> group (<tp:taxon-name><tp:taxon-name-part taxon-name-part-type="suborder">Iguania</tp:taxon-name-part></tp:taxon-name>: <tp:taxon-name><tp:taxon-name-part taxon-name-part-type="family">Liolaemidae</tp:taxon-name-part></tp:taxon-name>) from Argentina.</article-title><source>Cuadernos de Herpetología</source><volume>24</volume>: <fpage>93</fpage>–<lpage>109</lpage>.</mixed-citation></ref><ref id="B3"><mixed-citation xmlns:xlink="http://www.w3.org/1999/xlink" xlink:type="simple"><person-group><name name-style="western"><surname>Avila</surname><given-names>LJ</given-names></name><name name-style="western"><surname>Morando</surname><given-names>M</given-names></name><name name-style="western"><surname>Pérez</surname><given-names>DR</given-names></name><name name-style="western"><surname>Sites</surname><given-names>JW Jr</given-names></name></person-group> (<year>2004</year>) <article-title>Phylogenetic relationships of lizard of the <italic><tp:taxon-name><tp:taxon-name-part taxon-name-part-type="genus">Liolaemus</tp:taxon-name-part> <tp:taxon-name-part taxon-name-part-type="species">petrophilus</tp:taxon-name-part></tp:taxon-name></italic> group (<tp:taxon-name><tp:taxon-name-part taxon-name-part-type="order">Squamata</tp:taxon-name-part></tp:taxon-name>: <tp:taxon-name><tp:taxon-name-part taxon-name-part-type="family">Liolaemidae</tp:taxon-name-part></tp:taxon-name>), with description of two new species from western Argentina.</article-title><source>Herpetologica</source><volume>60</volume>: <fpage>187</fpage>–<lpage>203</lpage>. doi: <ext-link ext-link-type="doi" xlink:href="10.1655/03-04" xlink:type="simple">10.1655/03-04</ext-link></mixed-citation></ref><ref id="B38"><mixed-citation xmlns:xlink="http://www.w3.org/1999/xlink" xlink:type="simple"><person-group><name name-style="western"><surname>Pincheira-Donoso</surname><given-names>D</given-names></name><name name-style="western"><surname>Scolaro</surname><given-names>JA</given-names></name></person-group> (<year>2007</year>) <article-title>Iguanian species-richness in the Andes of boreal Patagonia: evidence for an additional new <italic><tp:taxon-name><tp:taxon-name-part taxon-name-part-type="genus">Liolaemus</tp:taxon-name-part></tp:taxon-name></italic> lizard from Argentina lacking precloacal glands (<tp:taxon-name><tp:taxon-name-part taxon-name-part-type="suborder">Iguania</tp:taxon-name-part></tp:taxon-name>: <tp:taxon-name><tp:taxon-name-part taxon-name-part-type="subfamily">Liolaeminae</tp:taxon-name-part></tp:taxon-name>).</article-title><source>Zootaxa</source><volume>1452</volume>: <fpage>55</fpage>–<lpage>68</lpage>.</mixed-citation></ref><ref id="B30"><mixed-citation xmlns:xlink="http://www.w3.org/1999/xlink" xlink:type="simple"><person-group><name name-style="western"><surname>Medina</surname><given-names>CD</given-names></name><name name-style="western"><surname>Avila</surname><given-names>LJ</given-names></name><name name-style="western"><surname>Morando</surname><given-names>M</given-names></name></person-group> (<year>2013</year>) <article-title>Hacia una Taxonomía Integral: poniendo a prueba especies candidatas relacionadas a <italic><tp:taxon-name><tp:taxon-name-part taxon-name-part-type="genus">Liolaemus</tp:taxon-name-part> <tp:taxon-name-part taxon-name-part-type="species">buergeri</tp:taxon-name-part></tp:taxon-name></italic> Werner 1907 (<tp:taxon-name><tp:taxon-name-part taxon-name-part-type="suborder">Iguania</tp:taxon-name-part></tp:taxon-name>: <tp:taxon-name><tp:taxon-name-part taxon-name-part-type="tribe">Liolaemini</tp:taxon-name-part></tp:taxon-name>) mediante análisis morfológicos.</article-title><source>Cuadernos de Herpetología</source><volume>27</volume>(<issue>1</issue>): <fpage>27</fpage>–<lpage>34</lpage>.</mixed-citation></ref><ref id="B20"><mixed-citation xmlns:xlink="http://www.w3.org/1999/xlink" xlink:type="simple"><person-group><name name-style="western"><surname>Espinoza</surname><given-names>RE</given-names></name><name name-style="western"><surname>Lobo</surname><given-names>F</given-names></name><name name-style="western"><surname>Cruz</surname><given-names>FB</given-names></name></person-group> (<year>2000</year>) <article-title><italic><tp:taxon-name><tp:taxon-name-part taxon-name-part-type="genus">Liolaemus</tp:taxon-name-part> <tp:taxon-name-part taxon-name-part-type="species">heliodermis</tp:taxon-name-part></tp:taxon-name></italic>, a new lizard from northwestern Argentina with remarks on the content of the <italic><tp:taxon-name><tp:taxon-name-part taxon-name-part-type="species">elongatus</tp:taxon-name-part></tp:taxon-name></italic> group (<tp:taxon-name><tp:taxon-name-part taxon-name-part-type="suborder">Iguania</tp:taxon-name-part></tp:taxon-name>: <tp:taxon-name><tp:taxon-name-part taxon-name-part-type="family">Tropiduridae</tp:taxon-name-part></tp:taxon-name>).</article-title><source>Herpetologica</source><volume>56</volume>: <fpage>507</fpage>–<lpage>516</lpage>.</mixed-citation></ref><ref id="B19"><mixed-citation xmlns:xlink="http://www.w3.org/1999/xlink" xlink:type="simple"><person-group><name name-style="western"><surname>Espinoza</surname><given-names>RE</given-names></name><name name-style="western"><surname>Lobo</surname><given-names>F</given-names></name></person-group> (<year>2003</year>) <article-title>Two new species of <italic><tp:taxon-name><tp:taxon-name-part taxon-name-part-type="genus">Liolaemus</tp:taxon-name-part></tp:taxon-name></italic> from northwestern Argentina: speciation within the northern subclade of the <italic><tp:taxon-name><tp:taxon-name-part taxon-name-part-type="species">elongatus</tp:taxon-name-part></tp:taxon-name></italic> group (<tp:taxon-name><tp:taxon-name-part taxon-name-part-type="suborder">Iguania</tp:taxon-name-part></tp:taxon-name>: <tp:taxon-name><tp:taxon-name-part taxon-name-part-type="family">Liolaemidae</tp:taxon-name-part></tp:taxon-name>).</article-title><source>Herpetologica</source><volume>59</volume>: <fpage>89</fpage>–<lpage>105</lpage>. doi: <ext-link ext-link-type="doi" xlink:href="10.1655/0018-0831(2003)059[0089:TNSOLL]2.0.CO;2" xlink:type="simple">10.1655/0018-0831(2003)059[0089:TNSOLL]2.0.CO;2</ext-link></mixed-citation></ref><ref id="B8"><mixed-citation xmlns:xlink="http://www.w3.org/1999/xlink" xlink:type="simple"><person-group><name name-style="western"><surname>Avila</surname><given-names>LJ</given-names></name><name name-style="western"><surname>Pérez</surname><given-names>CHF</given-names></name><name name-style="western"><surname>Morando</surname><given-names>M</given-names></name></person-group> (<year>2003</year>) <article-title>A new species of <italic><tp:taxon-name><tp:taxon-name-part taxon-name-part-type="genus">Liolaemus</tp:taxon-name-part></tp:taxon-name></italic> (<tp:taxon-name><tp:taxon-name-part taxon-name-part-type="order">Squamata</tp:taxon-name-part></tp:taxon-name>: <tp:taxon-name><tp:taxon-name-part taxon-name-part-type="suborder">Iguania</tp:taxon-name-part></tp:taxon-name>: <tp:taxon-name><tp:taxon-name-part taxon-name-part-type="family">Liolaemidae</tp:taxon-name-part></tp:taxon-name>) from northwestern Patagonia (Neuquén, Argentina).</article-title><source>Herpetologica</source><volume>59</volume>: <fpage>532</fpage>–<lpage>543</lpage>. doi: <ext-link ext-link-type="doi" xlink:href="10.1655/02-67" xlink:type="simple">10.1655/02-67</ext-link></mixed-citation></ref><ref id="B46"><mixed-citation xmlns:xlink="http://www.w3.org/1999/xlink" xlink:type="simple"><person-group><name name-style="western"><surname>Videla</surname><given-names>F</given-names></name><name name-style="western"><surname>Cei</surname><given-names>JM</given-names></name></person-group> (<year>1996</year>) <article-title>A new peculiar <italic><tp:taxon-name><tp:taxon-name-part taxon-name-part-type="genus">Liolaemus</tp:taxon-name-part></tp:taxon-name></italic> species of the ‘‘<italic><tp:taxon-name><tp:taxon-name-part taxon-name-part-type="species">chiliensis</tp:taxon-name-part></tp:taxon-name></italic>’’ phyletic group from the volcanic Cordilleran landscapes of southern Mendoza Province, Argentina (<tp:taxon-name><tp:taxon-name-part taxon-name-part-type="suborder">Iguania</tp:taxon-name-part></tp:taxon-name>, <tp:taxon-name><tp:taxon-name-part taxon-name-part-type="suborder">Lacertilia</tp:taxon-name-part></tp:taxon-name>, <tp:taxon-name><tp:taxon-name-part taxon-name-part-type="class">Reptilia</tp:taxon-name-part></tp:taxon-name>).</article-title><source>Bolletino del Museo Regionale di Scienze Naturali, Torino</source><volume>14</volume>: <fpage>505</fpage>–<lpage>516</lpage>.</mixed-citation></ref><ref id="B39"><mixed-citation xmlns:xlink="http://www.w3.org/1999/xlink" xlink:type="simple"><person-group><name name-style="western"><surname>Quinteros</surname><given-names>AS</given-names></name><name name-style="western"><surname>Abdala</surname><given-names>CS</given-names></name><name name-style="western"><surname>Díaz Gómez</surname><given-names>JM</given-names></name><name name-style="western"><surname>Scrocchi</surname><given-names>GJ</given-names></name></person-group> (<year>2008</year>) <article-title>Two new species of <italic><tp:taxon-name><tp:taxon-name-part taxon-name-part-type="genus">Liolaemus</tp:taxon-name-part></tp:taxon-name></italic> (<tp:taxon-name><tp:taxon-name-part taxon-name-part-type="suborder">Iguania</tp:taxon-name-part></tp:taxon-name>: <tp:taxon-name><tp:taxon-name-part taxon-name-part-type="family">Liolaemidae</tp:taxon-name-part></tp:taxon-name>) of central west Argentina.</article-title><source>South American Journal of Herpetology</source><volume>3</volume>: <fpage>101</fpage>–<lpage>111</lpage>. doi: <ext-link ext-link-type="doi" xlink:href="10.2994/1808-9798(2008)3[101:TNSOLI]2.0.CO;2" xlink:type="simple">10.2994/1808-9798(2008)3[101:TNSOLI]2.0.CO;2</ext-link></mixed-citation></ref><ref id="B45"><mixed-citation xmlns:xlink="http://www.w3.org/1999/xlink" xlink:type="simple"><person-group><name name-style="western"><surname>Vera-Escalona</surname><given-names>I</given-names></name><name name-style="western"><surname>D’Elía</surname><given-names>G</given-names></name><name name-style="western"><surname>Gouin</surname><given-names>N</given-names></name><name name-style="western"><surname>Fontanella</surname><given-names>FM</given-names></name><name name-style="western"><surname>Muñoz-Mendoza</surname><given-names>C</given-names></name><name name-style="western"><surname>Sites</surname><given-names>JW Jr</given-names></name><name name-style="western"><surname>Victoriano</surname><given-names>PF</given-names></name></person-group> (<year>2012</year>) <article-title>Lizards on ice: evidence for multiple refugia in <italic><tp:taxon-name><tp:taxon-name-part taxon-name-part-type="genus">Liolaemus</tp:taxon-name-part> <tp:taxon-name-part taxon-name-part-type="species">pictus</tp:taxon-name-part></tp:taxon-name></italic> (<tp:taxon-name><tp:taxon-name-part taxon-name-part-type="family">Liolaemidae</tp:taxon-name-part></tp:taxon-name>) during the last glacial maximum in the southern Andean beech forests.</article-title><source>PLoS ONE</source><volume>7</volume>(<issue>11</issue>): <fpage>1</fpage>–<lpage>17</lpage>. doi: <ext-link ext-link-type="doi" xlink:href="10.1371/journal.pone.0048358" xlink:type="simple">10.1371/journal.pone.0048358</ext-link></mixed-citation></ref></ref-list></tp:taxon-treatment>
