# Supplementary material for: Two new species of the Liolaemus elongatus-kriegi complex (Iguania, Liolaemidae) from Andean highlands of southern Chile
Source: Zookeys. 2015 Apr 27;(500):83–109. doi: 10.3897/zookeys.500.8725 (PMC4432242; doi:10.3897/zookeys.500.8725)
Supplement: XML Treatment for Liolaemus zabalai [file zookeys.500.8725-treatment2.xml]

<!DOCTYPE tp:taxon-treatment
  PUBLIC "-//TaxonX//DTD Taxonomic Treatment Publishing DTD v0 20100105//EN" "tax-treatment-NSO.dtd">
<tp:taxon-treatment xmlns:tp="http://www.plazi.org/taxpub"><tp:treatment-meta><kwd-group><label>Taxon classification</label><kwd><named-content content-type="kingdom">Animalia</named-content></kwd><kwd><named-content content-type="order">Squamata</named-content></kwd><kwd><named-content content-type="family">Liolaemidae</named-content></kwd></kwd-group><mixed-citation publication-type="journal"><person-group><name><surname>Troncoso-Palacios</surname><given-names>Jaime</given-names></name><name><surname>Díaz</surname><given-names>Hugo A.</given-names></name><name><surname>Esquerré</surname><given-names>Damien</given-names></name><name><surname>Urra</surname><given-names>Felix A.</given-names></name></person-group><article-title>Two new species of the <italic><tp:taxon-name><tp:taxon-name-part taxon-name-part-type="genus">Liolaemus</tp:taxon-name-part> <tp:taxon-name-part taxon-name-part-type="species">elongatus</tp:taxon-name-part></tp:taxon-name></italic>-<italic><tp:taxon-name><tp:taxon-name-part taxon-name-part-type="species">kriegi</tp:taxon-name-part></tp:taxon-name></italic> complex (<tp:taxon-name><tp:taxon-name-part taxon-name-part-type="suborder">Iguania</tp:taxon-name-part></tp:taxon-name>, <tp:taxon-name><tp:taxon-name-part taxon-name-part-type="family">Liolaemidae</tp:taxon-name-part></tp:taxon-name>) from Andean highlands of southern Chile</article-title><source>Zookeys</source><day>27</day><month>4</month><year>2015</year><volume>2015</volume><issue>500</issue><fpage>83</fpage><lpage>109</lpage><pub-id pub-id-type="doi">10.3897/zookeys.500.8725</pub-id></mixed-citation></tp:treatment-meta><tp:nomenclature><tp:taxon-name>
                        <tp:taxon-name-part taxon-name-part-type="genus">Liolaemus</tp:taxon-name-part>
                        <tp:taxon-name-part taxon-name-part-type="species">zabalai</tp:taxon-name-part>
                        <object-id xmlns:xlink="http://www.w3.org/1999/xlink" content-type="zoobank" xlink:type="simple">http://zoobank.org/063D3CC3-0606-4CC4-8216-8F6B2B38CC3C</object-id>
                    </tp:taxon-name><tp:taxon-status xmlns:xlink="http://www.w3.org/1999/xlink" xlink:type="simple">sp. n.</tp:taxon-status><xref ref-type="fig" rid="F6">Fig. 6</xref><!--PageBreak--><!--PageBreak--><!--PageBreak--><tp:nomenclature-citation-list><tp:nomenclature-citation><tp:taxon-name><tp:taxon-name-part taxon-name-part-type="genus">Liolaemus</tp:taxon-name-part> <tp:taxon-name-part taxon-name-part-type="species">kriegi</tp:taxon-name-part></tp:taxon-name><comment>, Donoso-Barros, 1974. Bol. Soc. Biol. Concepción, 47: 287.</comment></tp:nomenclature-citation><tp:nomenclature-citation><tp:taxon-name><tp:taxon-name-part taxon-name-part-type="genus">Liolaemus</tp:taxon-name-part> <tp:taxon-name-part taxon-name-part-type="species">kriegi</tp:taxon-name-part></tp:taxon-name><comment> (in part), Cei, 1986. Mus. Reg. Scien. Nat. Torino, 4: 230.</comment></tp:nomenclature-citation><tp:nomenclature-citation><tp:taxon-name><tp:taxon-name-part taxon-name-part-type="genus">Liolaemus</tp:taxon-name-part></tp:taxon-name><comment> sp?, Torres-Pérez, 1997. Not. Biol., 5(4): 146.</comment></tp:nomenclature-citation><tp:nomenclature-citation><tp:taxon-name><tp:taxon-name-part taxon-name-part-type="genus">Liolaemus</tp:taxon-name-part> <tp:taxon-name-part taxon-name-part-type="species">kriegi</tp:taxon-name-part></tp:taxon-name><comment> (in part), Pincheira-Donoso, 2001. Not. Mens. Mus. Nac. Hist. Nat., Chile, 346: 11.</comment></tp:nomenclature-citation><tp:nomenclature-citation><tp:taxon-name><tp:taxon-name-part taxon-name-part-type="genus">Liolaemus</tp:taxon-name-part></tp:taxon-name><comment> sp. A, Morando et al., 2003. Syst. Biol., 52: 179.</comment></tp:nomenclature-citation><!--PageBreak--><tp:nomenclature-citation><tp:taxon-name><tp:taxon-name-part taxon-name-part-type="genus">Liolaemus</tp:taxon-name-part> <tp:taxon-name-part taxon-name-part-type="species">kriegi</tp:taxon-name-part></tp:taxon-name><comment> (in part), Pincheira-Donoso &amp; Núñez, 2005. Pub. Oc. Mus. Nac. Hist. Nat., Chile, 59: 289.</comment></tp:nomenclature-citation><tp:nomenclature-citation><tp:taxon-name><tp:taxon-name-part taxon-name-part-type="genus">Liolaemus</tp:taxon-name-part> <tp:taxon-name-part taxon-name-part-type="species">kriegi</tp:taxon-name-part></tp:taxon-name><comment> (in part), Mella, 2005. Guía Camp. Rep. Chil. Zon. Cent., p. 64.</comment></tp:nomenclature-citation><tp:nomenclature-citation><tp:taxon-name><tp:taxon-name-part taxon-name-part-type="genus">Liolaemus</tp:taxon-name-part></tp:taxon-name><comment> sp. A, Medina et al., 2013. Cuad. Herp. 27(1): 27.</comment></tp:nomenclature-citation><tp:nomenclature-citation><tp:taxon-name><tp:taxon-name-part taxon-name-part-type="genus">Liolaemus</tp:taxon-name-part></tp:taxon-name><comment> sp. A, Medina et al., 2014. Biol. J. Linnean Soc. 113: 256.</comment></tp:nomenclature-citation></tp:nomenclature-citation-list></tp:nomenclature><tp:treatment-sec sec-type="Holotype"><title>Holotype.</title><p>SSUC Re 602 (Fig. <xref ref-type="fig" rid="F6">6</xref>). Near Los Barros, Laja Lagoon, Biobío Region, Chile. (<named-content xmlns:xlink="http://www.w3.org/1999/xlink" content-type="dwc:verbatimCoordinates" xlink:type="simple">37°31'S – 71°15'W</named-content>, 1460 m). Collected by J. Troncoso-Palacios, F. Urra and H. Díaz. 07/01/2014.</p><fig id="F6" position="float" orientation="portrait"><label>Figure 6.</label><caption><p><italic><tp:taxon-name><tp:taxon-name-part taxon-name-part-type="genus">Liolaemus</tp:taxon-name-part> <tp:taxon-name-part taxon-name-part-type="species">zabalai</tp:taxon-name-part></tp:taxon-name></italic> sp. n. <bold>A, B</bold> Holotype, male <bold>C, D</bold> Paratype, female <bold>E</bold> Paratype, male <bold>F</bold> Paratype, female. All from the type locality, near Los Barros, Laja Lagoon, Biobío Region, Chile.</p></caption><graphic xmlns:xlink="http://www.w3.org/1999/xlink" xlink:href="zookeys-500-083-g006.jpg" position="float" orientation="portrait" xlink:type="simple" id="oo_42669.jpg"/></fig></tp:treatment-sec><tp:treatment-sec sec-type="Paratypes"><title>Paratypes.</title><p>SSUC Re 598. Adult male. SSUC Re 597, 599, 600–01. Four adult females. The same data as the holotype (Figs <xref ref-type="fig" rid="F6">6</xref> and <xref ref-type="fig" rid="F8">8</xref>). MZUC 35607, 39567. One male and one female. Malleco, Antuco Volcano, Los Barros. Unknown coll.</p></tp:treatment-sec><tp:treatment-sec sec-type="Etymology"><title>Etymology.</title><p>This species is named after Patricio Zabala, collection manager of the “Colección de Flora y Fauna Patricio Sánchez Reyes, Pontificia Universidad Católica de Chile” (SSUC). We dedicate this species to him because of his support of herpetological research in Chile, allowing us to review and deposit material in SSUC, and especially for his friendship.</p></tp:treatment-sec><tp:treatment-sec sec-type="Diagnosis"><title>Diagnosis.</title><p><italic><tp:taxon-name><tp:taxon-name-part taxon-name-part-type="genus">Liolaemus</tp:taxon-name-part> <tp:taxon-name-part taxon-name-part-type="species">zabalai</tp:taxon-name-part></tp:taxon-name></italic> belongs to the <italic><tp:taxon-name><tp:taxon-name-part taxon-name-part-type="species">kriegi</tp:taxon-name-part></tp:taxon-name></italic> clade of the <italic><tp:taxon-name><tp:taxon-name-part taxon-name-part-type="species">elongatus</tp:taxon-name-part></tp:taxon-name></italic>-<italic><tp:taxon-name><tp:taxon-name-part taxon-name-part-type="species">kriegi</tp:taxon-name-part></tp:taxon-name></italic> complex and is closely related to some undescribed species: <italic><tp:taxon-name><tp:taxon-name-part taxon-name-part-type="genus">Liolaemus</tp:taxon-name-part></tp:taxon-name></italic> sp. C and <italic><tp:taxon-name><tp:taxon-name-part taxon-name-part-type="genus">Liolaemus</tp:taxon-name-part></tp:taxon-name></italic> sp. D; being more distant from the currently described species <italic><tp:taxon-name><tp:taxon-name-part taxon-name-part-type="genus">Liolaemus</tp:taxon-name-part> <tp:taxon-name-part taxon-name-part-type="species">buergeri</tp:taxon-name-part></tp:taxon-name></italic>, <italic><tp:taxon-name><tp:taxon-name-part taxon-name-part-type="genus">Liolaemus</tp:taxon-name-part> <tp:taxon-name-part taxon-name-part-type="species">kriegi</tp:taxon-name-part></tp:taxon-name></italic> and <italic><tp:taxon-name><tp:taxon-name-part taxon-name-part-type="genus">Liolaemus</tp:taxon-name-part> <tp:taxon-name-part taxon-name-part-type="species">tregenzai</tp:taxon-name-part></tp:taxon-name></italic> (Fig. <xref ref-type="fig" rid="F7">7</xref>). According to <xref ref-type="bibr" rid="B31">Medina et al. (2014)</xref>, in regards to the species of the <italic><tp:taxon-name><tp:taxon-name-part taxon-name-part-type="species">kriegi</tp:taxon-name-part></tp:taxon-name></italic> clade <italic><tp:taxon-name><tp:taxon-name-part taxon-name-part-type="genus">Liolaemus</tp:taxon-name-part> <tp:taxon-name-part taxon-name-part-type="species">zabalai</tp:taxon-name-part></tp:taxon-name></italic> is sympatric only with <italic><tp:taxon-name><tp:taxon-name-part taxon-name-part-type="genus">Liolaemus</tp:taxon-name-part> <tp:taxon-name-part taxon-name-part-type="species">tregenzai</tp:taxon-name-part></tp:taxon-name></italic> at the Copahue Volcano.</p><fig id="F7" position="float" orientation="portrait"><label>Figure 7.</label><caption><p>Phylogenetic position of <italic><tp:taxon-name><tp:taxon-name-part taxon-name-part-type="genus">Liolaemus</tp:taxon-name-part> <tp:taxon-name-part taxon-name-part-type="species">zabalai</tp:taxon-name-part></tp:taxon-name></italic> sp. n. in the <italic><tp:taxon-name><tp:taxon-name-part taxon-name-part-type="species">kriegi</tp:taxon-name-part></tp:taxon-name></italic> clade, based on cytochrome-b (cyt-b) locus according to <xref ref-type="bibr" rid="B31">Medina et al. (2014)</xref>.</p></caption><graphic xmlns:xlink="http://www.w3.org/1999/xlink" xlink:href="zookeys-500-083-g007.jpg" position="float" orientation="portrait" xlink:type="simple" id="oo_42670.jpg"/></fig><p>With respect to the species species of the <italic><tp:taxon-name><tp:taxon-name-part taxon-name-part-type="species">kriegi</tp:taxon-name-part></tp:taxon-name></italic> clade, <italic><tp:taxon-name><tp:taxon-name-part taxon-name-part-type="genus">Liolaemus</tp:taxon-name-part> <tp:taxon-name-part taxon-name-part-type="species">zabalai</tp:taxon-name-part></tp:taxon-name></italic> differs from <italic><tp:taxon-name><tp:taxon-name-part taxon-name-part-type="genus">Liolaemus</tp:taxon-name-part> <tp:taxon-name-part taxon-name-part-type="species">tregenzai</tp:taxon-name-part></tp:taxon-name></italic> because the latter has 71–85 midbody scales and the males have no precloacal pores (<xref ref-type="bibr" rid="B38">Pincheira-Donoso and Scolaro 2007</xref>), whereas <italic><tp:taxon-name><tp:taxon-name-part taxon-name-part-type="genus">Liolaemus</tp:taxon-name-part> <tp:taxon-name-part taxon-name-part-type="species">zabalai</tp:taxon-name-part></tp:taxon-name></italic> has 90–104 midbody scales and the males have 3–5 precloacal pores. In addition, the green-bluish ventral color of <italic><tp:taxon-name><tp:taxon-name-part taxon-name-part-type="genus">Liolaemus</tp:taxon-name-part> <tp:taxon-name-part taxon-name-part-type="species">tregenzai</tp:taxon-name-part></tp:taxon-name></italic> is completely absent in <italic><tp:taxon-name><tp:taxon-name-part taxon-name-part-type="genus">Liolaemus</tp:taxon-name-part> <tp:taxon-name-part taxon-name-part-type="species">zabalai</tp:taxon-name-part></tp:taxon-name></italic>. The uncorrected pairwise difference (cyt-b) between the species is 3.09% (<xref ref-type="bibr" rid="B31">Medina et al. 2014</xref>).</p><p><italic><tp:taxon-name><tp:taxon-name-part taxon-name-part-type="genus">Liolaemus</tp:taxon-name-part> <tp:taxon-name-part taxon-name-part-type="species">zabalai</tp:taxon-name-part></tp:taxon-name></italic> differs from <italic><tp:taxon-name><tp:taxon-name-part taxon-name-part-type="genus">Liolaemus</tp:taxon-name-part> <tp:taxon-name-part taxon-name-part-type="species">kriegi</tp:taxon-name-part></tp:taxon-name></italic> in that the latter reaches 101.1 mm SVL, has reddish cloacal coloration in both sexes and has an unringed tail (<xref ref-type="bibr" rid="B8">Avila et al. 2003</xref>), whereas <italic><tp:taxon-name><tp:taxon-name-part taxon-name-part-type="genus">Liolaemus</tp:taxon-name-part> <tp:taxon-name-part taxon-name-part-type="species">zabalai</tp:taxon-name-part></tp:taxon-name></italic> is smaller (max. SVL = 92.0 mm), has yellowish cloacal coloration in both sexes and has a ringed tail (in specimens with original tails). The uncorrected pairwise difference between these species is 3.79% (<xref ref-type="bibr" rid="B31">Medina et al. 2014</xref>).</p><!--PageBreak--><!--PageBreak--><p><italic><tp:taxon-name><tp:taxon-name-part taxon-name-part-type="genus">Liolaemus</tp:taxon-name-part> <tp:taxon-name-part taxon-name-part-type="species">zabalai</tp:taxon-name-part></tp:taxon-name></italic> differs from <italic><tp:taxon-name><tp:taxon-name-part taxon-name-part-type="genus">Liolaemus</tp:taxon-name-part> <tp:taxon-name-part taxon-name-part-type="species">buergeri</tp:taxon-name-part></tp:taxon-name></italic> in that the latter has fewer dorsal scales (78–91; x = 84.1 ± 4.4, n = 14) than <italic><tp:taxon-name><tp:taxon-name-part taxon-name-part-type="genus">Liolaemus</tp:taxon-name-part> <tp:taxon-name-part taxon-name-part-type="species">zabalai</tp:taxon-name-part></tp:taxon-name></italic> (86–96; x = 89.4 ± 3.2, n = 8) (Mann–Whitney U = 19.5; P = 0.01, DF = 20). <italic><tp:taxon-name><tp:taxon-name-part taxon-name-part-type="genus">Liolaemus</tp:taxon-name-part> <tp:taxon-name-part taxon-name-part-type="species">zabalai</tp:taxon-name-part></tp:taxon-name></italic> has more loreal scales between the nasal and the subocular (4–6; x = 4.3 ± 0.6, n = 8) than <italic><tp:taxon-name><tp:taxon-name-part taxon-name-part-type="genus">Liolaemus</tp:taxon-name-part> <tp:taxon-name-part taxon-name-part-type="species">buergeri</tp:taxon-name-part></tp:taxon-name></italic> (3–4; x = 3.3 ± 0.5, n = 14) (Mann–Whitney U = 11.0; P &lt; 0.01, DF = 20). Also, <italic><tp:taxon-name><tp:taxon-name-part taxon-name-part-type="genus">Liolaemus</tp:taxon-name-part> <tp:taxon-name-part taxon-name-part-type="species">buergeri</tp:taxon-name-part></tp:taxon-name></italic> has a vertebral stripe on the tail, whereas <italic><tp:taxon-name><tp:taxon-name-part taxon-name-part-type="genus">Liolaemus</tp:taxon-name-part> <tp:taxon-name-part taxon-name-part-type="species">zabalai</tp:taxon-name-part></tp:taxon-name></italic> has a ringed original tail. The limbs in <italic><tp:taxon-name><tp:taxon-name-part taxon-name-part-type="genus">Liolaemus</tp:taxon-name-part> <tp:taxon-name-part taxon-name-part-type="species">zabalai</tp:taxon-name-part></tp:taxon-name></italic> are black with dispersed light brown spots, whereas <italic><tp:taxon-name><tp:taxon-name-part taxon-name-part-type="genus">Liolaemus</tp:taxon-name-part> <tp:taxon-name-part taxon-name-part-type="species">buergeri</tp:taxon-name-part></tp:taxon-name></italic> has brown limbs with dispersed black spots (Fig. <xref ref-type="fig" rid="F8">8</xref>). <italic><tp:taxon-name><tp:taxon-name-part taxon-name-part-type="genus">Liolaemus</tp:taxon-name-part> <tp:taxon-name-part taxon-name-part-type="species">zabalai</tp:taxon-name-part></tp:taxon-name></italic> and <italic><tp:taxon-name><tp:taxon-name-part taxon-name-part-type="genus">Liolaemus</tp:taxon-name-part> <tp:taxon-name-part taxon-name-part-type="species">buergeri</tp:taxon-name-part></tp:taxon-name></italic> share basically the same dorsal coloration pattern, but this is noticeably more marked and darker in <italic><tp:taxon-name><tp:taxon-name-part taxon-name-part-type="genus">Liolaemus</tp:taxon-name-part> <tp:taxon-name-part taxon-name-part-type="species">zabalai</tp:taxon-name-part></tp:taxon-name></italic> (Fig. <xref ref-type="fig" rid="F8">8</xref>, see discussion). Based on the cyt-b locus, the uncorrected average pairwise difference between <italic><tp:taxon-name><tp:taxon-name-part taxon-name-part-type="genus">Liolaemus</tp:taxon-name-part> <tp:taxon-name-part taxon-name-part-type="species">zabalai</tp:taxon-name-part></tp:taxon-name></italic> and <italic><tp:taxon-name><tp:taxon-name-part taxon-name-part-type="genus">Liolaemus</tp:taxon-name-part> <tp:taxon-name-part taxon-name-part-type="species">buergeri</tp:taxon-name-part></tp:taxon-name></italic> is 2.94% (<xref ref-type="bibr" rid="B31">Medina et al. 2014</xref>), greater than the values reported for other <italic><tp:taxon-name><tp:taxon-name-part taxon-name-part-type="genus">Liolaemus</tp:taxon-name-part></tp:taxon-name></italic> widely accepted as valid species (see discussion). Also, <italic><tp:taxon-name><tp:taxon-name-part taxon-name-part-type="genus">Liolaemus</tp:taxon-name-part> <tp:taxon-name-part taxon-name-part-type="species">zabalai</tp:taxon-name-part></tp:taxon-name></italic> can vocalize, a feature only documented for <italic><tp:taxon-name><tp:taxon-name-part taxon-name-part-type="genus">Liolaemus</tp:taxon-name-part> <tp:taxon-name-part taxon-name-part-type="species">chiliensis</tp:taxon-name-part></tp:taxon-name></italic> in the entire genus <italic><tp:taxon-name><tp:taxon-name-part taxon-name-part-type="genus">Liolaemus</tp:taxon-name-part></tp:taxon-name></italic> (<xref ref-type="bibr" rid="B25">Labra et al. 2013</xref>). Finally, although the ranges overlap, males of <italic><tp:taxon-name><tp:taxon-name-part taxon-name-part-type="genus">Liolaemus</tp:taxon-name-part> <tp:taxon-name-part taxon-name-part-type="species">buergeri</tp:taxon-name-part></tp:taxon-name></italic> have 3–4 (x = 3.3) precloacal pores, whereas males of <italic><tp:taxon-name><tp:taxon-name-part taxon-name-part-type="genus">Liolaemus</tp:taxon-name-part> <tp:taxon-name-part taxon-name-part-type="species">zabalai</tp:taxon-name-part></tp:taxon-name></italic> have 3–5 (x = 3.9) precloacal pores (<xref ref-type="bibr" rid="B31">Medina et al. 2014</xref>).</p><fig id="F8" position="float" orientation="portrait"><label>Figure 8.</label><caption><p>Comparison of the dorsal color pattern. <bold>A</bold> <italic><tp:taxon-name><tp:taxon-name-part taxon-name-part-type="genus">Liolaemus</tp:taxon-name-part> <tp:taxon-name-part taxon-name-part-type="species">zabalai</tp:taxon-name-part></tp:taxon-name></italic> sp. n. with marked color pattern and <bold>B</bold> <italic><tp:taxon-name><tp:taxon-name-part taxon-name-part-type="genus">Liolaemus</tp:taxon-name-part> <tp:taxon-name-part taxon-name-part-type="species">buergeri</tp:taxon-name-part></tp:taxon-name></italic>, diffuse color pattern.</p></caption><graphic xmlns:xlink="http://www.w3.org/1999/xlink" xlink:href="zookeys-500-083-g008.jpg" position="float" orientation="portrait" xlink:type="simple" id="oo_42671.jpg"/></fig><!--PageBreak--><p>Compared to the other species of the <italic><tp:taxon-name><tp:taxon-name-part taxon-name-part-type="species">elongatus</tp:taxon-name-part></tp:taxon-name></italic>-<italic><tp:taxon-name><tp:taxon-name-part taxon-name-part-type="species">kriegi</tp:taxon-name-part></tp:taxon-name></italic> complex that occur near the known distribution of <italic><tp:taxon-name><tp:taxon-name-part taxon-name-part-type="genus">Liolaemus</tp:taxon-name-part> <tp:taxon-name-part taxon-name-part-type="species">zabalai</tp:taxon-name-part></tp:taxon-name></italic>, the new species may be diagnosed as follows. Males of <italic><tp:taxon-name><tp:taxon-name-part taxon-name-part-type="genus">Liolaemus</tp:taxon-name-part> <tp:taxon-name-part taxon-name-part-type="species">zabalai</tp:taxon-name-part></tp:taxon-name></italic> have precloacal pores, whereas males of <italic><tp:taxon-name><tp:taxon-name-part taxon-name-part-type="genus">Liolaemus</tp:taxon-name-part> <tp:taxon-name-part taxon-name-part-type="species">flavipiceus</tp:taxon-name-part></tp:taxon-name></italic> and <italic><tp:taxon-name><tp:taxon-name-part taxon-name-part-type="genus">Liolaemus</tp:taxon-name-part> <tp:taxon-name-part taxon-name-part-type="species">punmahuida</tp:taxon-name-part></tp:taxon-name></italic> lack them (Table <xref ref-type="table" rid="T3">3</xref>). <italic><tp:taxon-name><tp:taxon-name-part taxon-name-part-type="genus">Liolaemus</tp:taxon-name-part> <tp:taxon-name-part taxon-name-part-type="species">zabalai</tp:taxon-name-part></tp:taxon-name></italic> is larger than <italic><tp:taxon-name><tp:taxon-name-part taxon-name-part-type="genus">Liolaemus</tp:taxon-name-part> <tp:taxon-name-part taxon-name-part-type="species">scorialis</tp:taxon-name-part></tp:taxon-name></italic>; and <italic><tp:taxon-name><tp:taxon-name-part taxon-name-part-type="genus">Liolaemus</tp:taxon-name-part> <tp:taxon-name-part taxon-name-part-type="species">zabalai</tp:taxon-name-part></tp:taxon-name></italic> has more midbody scales than <italic><tp:taxon-name><tp:taxon-name-part taxon-name-part-type="genus">Liolaemus</tp:taxon-name-part> <tp:taxon-name-part taxon-name-part-type="species">antumalguen</tp:taxon-name-part></tp:taxon-name></italic>, <italic><tp:taxon-name><tp:taxon-name-part taxon-name-part-type="genus">Liolaemus</tp:taxon-name-part> <tp:taxon-name-part taxon-name-part-type="species">burmeisteri</tp:taxon-name-part></tp:taxon-name></italic> and <italic><tp:taxon-name><tp:taxon-name-part taxon-name-part-type="genus">Liolaemus</tp:taxon-name-part> <tp:taxon-name-part taxon-name-part-type="species">choique</tp:taxon-name-part></tp:taxon-name></italic> (Table <xref ref-type="table" rid="T3">3</xref>).</p></tp:treatment-sec><tp:treatment-sec sec-type="Description of the holotype"><title>Description of the holotype.</title><p>Adult male. SVL: 90.3 mm. Tail length: 92.3 mm (autotomized). Axilla-groin length 39.7 mm. Head length (from the posterior border of the auditory meatus to the tip of the snout) 22.2 mm. Head width (distance between the two ear openings) 16.5 mm. Head height (at the level of ear openings) 11.7 mm. Forelimb length 28.5 mm. Hindlimb length 47.1 mm. Foot length 23.4 mm. Rostral scale wider (4.5 mm) than high (2.2 mm). Two postrostrals. Four internasals. Heptagonal interparietal scale, with a central, small, and whitish central spot marking the position of the parietal eye. Interparietal smaller than right parietal, but bigger than left parietal, surrounded by eight scales: nine scales between the interparietal and the rostral; 14 scales between occiput and rostral; orbital semicircle complete on both sides (formed by 13 scales); 5 supraoculars on both sides; seven superciliary scales. Frontal area is divided into six scales (three posterior, one anterior-left, two anterior-rigth); 2 scales between nasal and canthal; preocular separated from the lorilabials by one loreal scale; nasal in contact with the rostral, surrounded by six scales. There is one row of lorilabials between the supralabials and the subocular. Seven supralabials, the fourth is curved upward without contacting the subocular. Five infralabial scales. The mental scale is pentagonal and is in contact with four scales. Four pairs of postmental shields, the second is separated by two scales. Temporal scales are subimbricated and smooth or slightly keeled. Nine temporal scales between the level of superciliary scales and the rictal level. Two projected scales on the anterior edge of the ear, which are small and do not cover the auditory meatus. There is no differentiated auricular scale. Forty-two gulars between auditory meatus. Well developed “Y” shaped lateral neck fold with antehumeral and posthumeral folds developed. Dorsolateral fold slightly developed. Midbody scales 90. Dorsal scales on the vertebral zone are lanceolate to rounded, subimbricate, keeled and without mucrons. Dorsal scales on the paravertebral fields are more rounded, subimbricate, smooth or with less developed keels, without mucrons and there are interstitial granules between them. Dorsal scales are smaller than the ventral scales. Dorsal scales 86. Ventral scales are rhomboidal, smooth, subimbricate, and with few interstitial granules. Ventral scales 122. There are three precloacal pores. The suprafemoral scales are rhomboidal, imbricate, and smooth or keeled. Infrafemoral scales are lanceolate to rhomboidal, smooth, and subimbricate and with few interstitial granules. Supra-antebrachials scales are rhomboidal to rounded, subimbricate, and keeled or smooth. Infra-antebrachials are rounded to rhomboidal, subimbricate, and smooth. The dorsal scales of the tail are lanceolate to rectangular, subimbricate, keeled or smooth and with few interstitial granules. The ventral scales of the tail vary from lanceolate to triangular, and are subimbricate and smooth. Lamellae of the fingers: I: 11, II: 16, III: 20, IV: 22 and V: 15. Lamellae of the toes: I: 12, II: 16, III: 21, VI: 27 and V: 18.</p><!--PageBreak--></tp:treatment-sec><tp:treatment-sec sec-type="Color of the holotype in life"><title>Color of the holotype in life.</title><p>Black head, with some light brown spots on the supraocular and snout areas. The scales located behind the orbital semicircles are light brown; but the interparietal scale, parietal scales and the scales in contact with the parietal scales are black. Superciliary scales are light brown with black spots. Temporal scales are light brown; cheeks light gray with some black spots. Subocular is gray with a black vertical line on the middle. Background color of the dorsum is light brown. Wide occipital band on the dorsum, formed by twelve transverse black bars. Very few whitish scales dispersed on the dorsum. Black lateral band bearing a few dispersed whitish scales, running from the tip of snout to the groin. Flanks below lateral band are light brown. Limbs black with dispersed light brown spots. Tail light brown with inconspicuous vertebral stripe in the regenerated zone; occipital black band ends in the first fifth of the tail, remainder with some dispersed black spots and a black vertebral stripe. Throat, belly and ventral surfaces of limbs whitish with dispersed inconspicuous dark dots. Rear portion of the belly and the thighs are yellowish. Ventrally, tail is whitish with a dark gray ventral stripe and diffuse dark gray rings from the cloaca to the midpoint of the tail. Precloacal pores orange.</p></tp:treatment-sec><tp:treatment-sec sec-type="Variation"><title>Variation.</title><p>In three males: SVL: 72.6–90.3 mm. Axilla-groin distance: 32.7–38.6 mm. Head length: 17.6–22.2 mm. Head width: 14.2–16.5 mm. Head height: 9.2–11.7 mm. Foot length: 21.5–23.0 mm. Leg length: 42.1–47.2 mm. Arm length: 24.6–28.5 mm. Tail length: 102.0 mm in one specimen (autotomized in the rest). In three females: SVL: 71.8–90.2 mm. Axilla-groin distance: 32.9–42.7 mm. Head length: 17.9–19.5 mm. Head width: 13.9–16.6 mm. Head height: 9.4–11.1 mm. Foot length: 20.6–24.2 mm. Leg length: 41.5–48.8 mm. Arm length: 24.8–29.4 mm. Tail length: 105–115 mm (in two specimens without autotomized tails).</p><p>The variation of the scalation in <italic><tp:taxon-name><tp:taxon-name-part taxon-name-part-type="genus">Liolaemus</tp:taxon-name-part> <tp:taxon-name-part taxon-name-part-type="species">zabalai</tp:taxon-name-part></tp:taxon-name></italic> is as follows. Midbody scales: 90–104 (x = 94.3 ± 4.8). Dorsal scales: 86–96 (x = 89.4 ± 3.2). Ventral scales 116–122 (x = 119.5 ± 2.1). Fourth finger lamellae: 19–22 (x = 20.9 ± 1.0). Fourth toe lamellae: 26–27 (x = 26.8 ± 0.5). Supralabial scales: 6–7 (x = 6.6, ± 0.5). Infralabial scales: 4–5 (x = 4.6 ± 0.5). Interparietal scale pentagonal, hexagonal or heptagonal, bordered by 5–8 scales (x = 7.3 ± 1.1). Precloacal pores in males: 3–4.</p><p>There is slight sexual dichromatism; males are slightly darker than females. In general, all specimens have the pattern and color described for the holotype. One female has rusty-colored scales dispersed on the flanks, paravertebral fields and groin. In all specimens, the ventral surface of the throat, belly and limbs are whitish with dark marked or inconspicuous dots dispersed; there is a fragmented midventral stripe on the belly of two specimens. Males and females have a yellowish coloration in the posterior portion of the belly and the thighs (faint in some females). The tail has black rings, marked or diffuse, with a fragmented vertebral stripe in all specimens with complete original tails. Males have orange precloacal pores. The coloration and pattern of the juveniles are unknown.</p></tp:treatment-sec><tp:treatment-sec sec-type="Distribution and natural history"><title>Distribution and natural history.</title><p>To our knowledge, in Chile this species is only found in the surroundings of the Laja Lagoon. The type locality is near Los Barros, Laja Lagoon, Biobío Region, Chile (<named-content xmlns:xlink="http://www.w3.org/1999/xlink" content-type="dwc:verbatimCoordinates" xlink:type="simple">37°31'S – 71°15'W</named-content>, 1460 m, Fig. <xref ref-type="fig" rid="F9">9</xref>); but we also saw specimens (not collected) on the road to the Laja Lagoon at two localities (<named-content xmlns:xlink="http://www.w3.org/1999/xlink" content-type="dwc:verbatimCoordinates" xlink:type="simple">37°23'S – 71°23'W</named-content>, 1320 m; <named-content xmlns:xlink="http://www.w3.org/1999/xlink" content-type="dwc:verbatimCoordinates" xlink:type="simple">37°23'S – 71°22'W</named-content>, 1390 m). The new species was found inhab<!--PageBreak-->iting areas of sandy soil with rocks of small and medium size. The vegetational cover is low, consisting mainly of <italic><tp:taxon-name><tp:taxon-name-part taxon-name-part-type="genus">Ephedra</tp:taxon-name-part> <tp:taxon-name-part taxon-name-part-type="species">chilensis</tp:taxon-name-part></tp:taxon-name></italic>. It is an abundant lizard of saxicolous habits. This species was observed active between 11h00 and 18h00, taking refuge in cavities under the rocks. Near Los Barros, at its upper altitudinal limit (1460 m), this species was found in syntopy with <italic><tp:taxon-name><tp:taxon-name-part taxon-name-part-type="genus">Diplolaemus</tp:taxon-name-part> <tp:taxon-name-part taxon-name-part-type="species">sexcinctus</tp:taxon-name-part></tp:taxon-name></italic>. At the lower altitudinal limit (1320 m), it was found in syntopy with <italic><tp:taxon-name><tp:taxon-name-part taxon-name-part-type="genus">Liolaemus</tp:taxon-name-part> <tp:taxon-name-part taxon-name-part-type="species">scorialis</tp:taxon-name-part></tp:taxon-name></italic>, <italic><tp:taxon-name><tp:taxon-name-part taxon-name-part-type="genus">Phymaturus</tp:taxon-name-part> <tp:taxon-name-part taxon-name-part-type="species">vociferator</tp:taxon-name-part></tp:taxon-name></italic> and <italic><tp:taxon-name><tp:taxon-name-part taxon-name-part-type="genus">Diplolaemus</tp:taxon-name-part> <tp:taxon-name-part taxon-name-part-type="species">sexcinctus</tp:taxon-name-part></tp:taxon-name></italic>. Two specimens of <italic><tp:taxon-name><tp:taxon-name-part taxon-name-part-type="genus">Liolaemus</tp:taxon-name-part> <tp:taxon-name-part taxon-name-part-type="species">zabalai</tp:taxon-name-part></tp:taxon-name></italic> vocalized (squealed) in several occasions in response to the manipulation.</p><fig id="F9" position="float" orientation="portrait"><label>Figure 9.</label><caption><p>View of the type locality of <italic><tp:taxon-name><tp:taxon-name-part taxon-name-part-type="genus">Liolaemus</tp:taxon-name-part> <tp:taxon-name-part taxon-name-part-type="species">zabalai</tp:taxon-name-part></tp:taxon-name></italic> sp. n.</p></caption><graphic xmlns:xlink="http://www.w3.org/1999/xlink" xlink:href="zookeys-500-083-g009.jpg" position="float" orientation="portrait" xlink:type="simple" id="oo_42672.jpg"/></fig><p><italic><tp:taxon-name><tp:taxon-name-part taxon-name-part-type="genus">Liolaemus</tp:taxon-name-part> <tp:taxon-name-part taxon-name-part-type="species">zabalai</tp:taxon-name-part></tp:taxon-name></italic> is also found in Argentina (where it has been called “<italic><tp:taxon-name><tp:taxon-name-part taxon-name-part-type="genus">Liolaemus</tp:taxon-name-part></tp:taxon-name></italic> sp. A”) at several localities in Neuquén Province (<xref ref-type="bibr" rid="B33">Morando et al. 2003</xref>, <xref ref-type="bibr" rid="B30">Medina et al. 2013</xref>, <xref ref-type="bibr" rid="B31">2014</xref>).</p><p>An analysis of the intestinal contents performed on one specimen, showed that this species is omnivorous, but feeds mainly on plants. At the time of capture (January) the females had no embryos, but three had several small oocytes.</p></tp:treatment-sec><tp:treatment-sec><!--Section generated to contain objects referenced in tp:taxon-treatment.--><table-wrap id="T3" position="float" orientation="portrait"><label>Table 3.</label><caption><p>Scalation and morphological characteristics for the species of the <italic><tp:taxon-name><tp:taxon-name-part taxon-name-part-type="genus">Liolaemus</tp:taxon-name-part> <tp:taxon-name-part taxon-name-part-type="species">elongatus</tp:taxon-name-part></tp:taxon-name></italic>-<italic><tp:taxon-name><tp:taxon-name-part taxon-name-part-type="species">kriegi</tp:taxon-name-part></tp:taxon-name></italic> complex occurring near <italic><tp:taxon-name><tp:taxon-name-part taxon-name-part-type="genus">Liolaemus</tp:taxon-name-part> <tp:taxon-name-part taxon-name-part-type="species">scorialis</tp:taxon-name-part></tp:taxon-name></italic> sp. n. and <italic><tp:taxon-name><tp:taxon-name-part taxon-name-part-type="genus">Liolaemus</tp:taxon-name-part> <tp:taxon-name-part taxon-name-part-type="species">zabalai</tp:taxon-name-part></tp:taxon-name></italic> sp. n. distribution. Juvenile specimens examined are excluded. Source of data for not examined species are: <italic><tp:taxon-name><tp:taxon-name-part taxon-name-part-type="genus">Liolaemus</tp:taxon-name-part> <tp:taxon-name-part taxon-name-part-type="species">antumalguen</tp:taxon-name-part></tp:taxon-name></italic> (<xref ref-type="bibr" rid="B5">Avila et al. 2010a</xref>), <italic><tp:taxon-name><tp:taxon-name-part taxon-name-part-type="genus">Liolaemus</tp:taxon-name-part> <tp:taxon-name-part taxon-name-part-type="species">burmeisteri</tp:taxon-name-part></tp:taxon-name></italic> (<xref ref-type="bibr" rid="B7">Avila et al. 2012</xref>), <italic><tp:taxon-name><tp:taxon-name-part taxon-name-part-type="genus">Liolaemus</tp:taxon-name-part> <tp:taxon-name-part taxon-name-part-type="species">choique</tp:taxon-name-part></tp:taxon-name></italic> (<xref ref-type="bibr" rid="B2">Abdala et al. 2010</xref>), <italic><tp:taxon-name><tp:taxon-name-part taxon-name-part-type="genus">Liolaemus</tp:taxon-name-part> <tp:taxon-name-part taxon-name-part-type="species">punmahuida</tp:taxon-name-part></tp:taxon-name></italic> (<xref ref-type="bibr" rid="B3">Avila et al. 2004</xref>) and <italic><tp:taxon-name><tp:taxon-name-part taxon-name-part-type="genus">Liolaemus</tp:taxon-name-part> <tp:taxon-name-part taxon-name-part-type="species">tregenzai</tp:taxon-name-part></tp:taxon-name></italic> (<xref ref-type="bibr" rid="B38">Pincheira-Donoso and Scolaro 2007</xref>). (*) <xref ref-type="bibr" rid="B30">Medina et al. (2013)</xref>. M = males; F = females.</p></caption><table rules="all"><tbody><tr><th rowspan="1" colspan="1"/><th rowspan="1" colspan="1"><italic><tp:taxon-name><tp:taxon-name-part taxon-name-part-type="genus">Liolaemus</tp:taxon-name-part> <tp:taxon-name-part taxon-name-part-type="species">antumalguen</tp:taxon-name-part></tp:taxon-name></italic></th><th rowspan="1" colspan="1"><italic><tp:taxon-name><tp:taxon-name-part taxon-name-part-type="genus">Liolaemus</tp:taxon-name-part> <tp:taxon-name-part taxon-name-part-type="species">buergeri</tp:taxon-name-part></tp:taxon-name></italic> (M = 5, F = 9)</th><th rowspan="1" colspan="1"><italic><tp:taxon-name><tp:taxon-name-part taxon-name-part-type="genus">Liolaemus</tp:taxon-name-part> <tp:taxon-name-part taxon-name-part-type="species">burmeisteri</tp:taxon-name-part></tp:taxon-name></italic></th><th rowspan="1" colspan="1"><italic><tp:taxon-name><tp:taxon-name-part taxon-name-part-type="genus">Liolaemus</tp:taxon-name-part> <tp:taxon-name-part taxon-name-part-type="species">carlosgarini</tp:taxon-name-part></tp:taxon-name></italic> (M = 6, F = 11)</th><th rowspan="1" colspan="1"><italic><tp:taxon-name><tp:taxon-name-part taxon-name-part-type="genus">Liolaemus</tp:taxon-name-part> <tp:taxon-name-part taxon-name-part-type="species">choique</tp:taxon-name-part></tp:taxon-name></italic></th><th rowspan="1" colspan="1"><italic><tp:taxon-name><tp:taxon-name-part taxon-name-part-type="genus">Liolaemus</tp:taxon-name-part> <tp:taxon-name-part taxon-name-part-type="species">flavipiceus</tp:taxon-name-part></tp:taxon-name></italic> (M = 5, F = 10)</th><th rowspan="1" colspan="1"><italic><tp:taxon-name><tp:taxon-name-part taxon-name-part-type="genus">Liolaemus</tp:taxon-name-part> <tp:taxon-name-part taxon-name-part-type="species">punmahuida</tp:taxon-name-part></tp:taxon-name></italic></th><th rowspan="1" colspan="1"><italic><tp:taxon-name><tp:taxon-name-part taxon-name-part-type="genus">Liolaemus</tp:taxon-name-part> <tp:taxon-name-part taxon-name-part-type="species">scorialis</tp:taxon-name-part></tp:taxon-name></italic> sp. n. (M = 7, F = 3)</th><th rowspan="1" colspan="1"><italic><tp:taxon-name><tp:taxon-name-part taxon-name-part-type="genus">Liolaemus</tp:taxon-name-part> <tp:taxon-name-part taxon-name-part-type="species">tregenzai</tp:taxon-name-part></tp:taxon-name></italic></th><th rowspan="1" colspan="1"><italic><tp:taxon-name><tp:taxon-name-part taxon-name-part-type="genus">Liolaemus</tp:taxon-name-part> <tp:taxon-name-part taxon-name-part-type="species">zabalai</tp:taxon-name-part></tp:taxon-name></italic> sp. n. (M = 3, F = 5)</th></tr><tr><td rowspan="1" colspan="1">Maximum SVL (mm)</td><td rowspan="1" colspan="1">107.8</td><td rowspan="1" colspan="1">96.2</td><td rowspan="1" colspan="1">85.2</td><td rowspan="1" colspan="1">68.8</td><td rowspan="1" colspan="1">90.7</td><td rowspan="1" colspan="1">95.8</td><td rowspan="1" colspan="1">96.0</td><td rowspan="1" colspan="1">69.9</td><td rowspan="1" colspan="1">90.2</td><td rowspan="1" colspan="1">92.0</td></tr><tr><td rowspan="1" colspan="1">Midbody scales</td><td rowspan="1" colspan="1">72–82</td><td rowspan="1" colspan="1">80–100</td><td rowspan="1" colspan="1">70–81</td><td rowspan="1" colspan="1">80–95</td><td rowspan="1" colspan="1">74–88</td><td rowspan="1" colspan="1">68–77</td><td rowspan="1" colspan="1">67–81</td><td rowspan="1" colspan="1">76–90</td><td rowspan="1" colspan="1">71–85</td><td rowspan="1" colspan="1">90–104</td></tr><tr><td rowspan="1" colspan="1">Dorsal scales</td><td rowspan="1" colspan="1">70–78</td><td rowspan="1" colspan="1">78–91</td><td rowspan="1" colspan="1">76–85</td><td rowspan="1" colspan="1">68–82</td><td rowspan="1" colspan="1">65–81</td><td rowspan="1" colspan="1">60–71</td><td rowspan="1" colspan="1">70–78</td><td rowspan="1" colspan="1">74–81</td><td rowspan="1" colspan="1">-</td><td rowspan="1" colspan="1">86–96</td></tr><tr><td rowspan="1" colspan="1">Ventral scales</td><td rowspan="1" colspan="1">105–118</td><td rowspan="1" colspan="1">111–125</td><td rowspan="1" colspan="1">99–110</td><td rowspan="1" colspan="1">112–124</td><td rowspan="1" colspan="1">118–135</td><td rowspan="1" colspan="1">93–105</td><td rowspan="1" colspan="1">-</td><td rowspan="1" colspan="1">115–131</td><td rowspan="1" colspan="1">-</td><td rowspan="1" colspan="1">116–122</td></tr><tr><td rowspan="1" colspan="1">Sexual dichromatism</td><td rowspan="1" colspan="1">Absent</td><td rowspan="1" colspan="1">Absent</td><td rowspan="1" colspan="1">Absent</td><td rowspan="1" colspan="1">Absent</td><td rowspan="1" colspan="1">Absent</td><td rowspan="1" colspan="1">Absent</td><td rowspan="1" colspan="1">Absent</td><td rowspan="1" colspan="1">Slight</td><td rowspan="1" colspan="1">Present</td><td rowspan="1" colspan="1">Slight</td></tr><tr><td rowspan="1" colspan="1">Cloacal region color (males)</td><td rowspan="1" colspan="1">Yellowish in some specimens but usually black</td><td rowspan="1" colspan="1">Yellowish</td><td rowspan="1" colspan="1">Yellowish</td><td rowspan="1" colspan="1">Yellowish</td><td rowspan="1" colspan="1">Yellowish</td><td rowspan="1" colspan="1">Reddish or yellowish in some specimens but usually black</td><td rowspan="1" colspan="1">Reddish or yellowish</td><td rowspan="1" colspan="1">Yellowish</td><td rowspan="1" colspan="1">-</td><td rowspan="1" colspan="1">Yellowish</td></tr><tr><td rowspan="1" colspan="1">Tail pattern</td><td rowspan="1" colspan="1">Absent</td><td rowspan="1" colspan="1">Vertebral line with diffuse rings in the tail base</td><td rowspan="1" colspan="1">Weak rings</td><td rowspan="1" colspan="1">Rigns (marked or weak)</td><td rowspan="1" colspan="1">Absent</td><td rowspan="1" colspan="1">Absent or weak rings</td><td rowspan="1" colspan="1">Absent</td><td rowspan="1" colspan="1">Rings</td><td rowspan="1" colspan="1">Rings</td><td rowspan="1" colspan="1">Rings</td></tr><tr><td rowspan="1" colspan="1">Precloacal pores on males</td><td rowspan="1" colspan="1">3–4</td><td rowspan="1" colspan="1">3–4</td><td rowspan="1" colspan="1">0–5</td><td rowspan="1" colspan="1">0–3</td><td rowspan="1" colspan="1">3–4</td><td rowspan="1" colspan="1">0</td><td rowspan="1" colspan="1">0</td><td rowspan="1" colspan="1">3–4</td><td rowspan="1" colspan="1">0</td><td rowspan="1" colspan="1">3–4 (3–5*)</td></tr></tbody></table></table-wrap></tp:treatment-sec><ref-list><ref id="B31"><mixed-citation xmlns:xlink="http://www.w3.org/1999/xlink" xlink:type="simple"><person-group><name name-style="western"><surname>Medina</surname><given-names>CD</given-names></name><name name-style="western"><surname>Avila</surname><given-names>LJ</given-names></name><name name-style="western"><surname>Sites</surname><given-names>JW Jr</given-names></name><name name-style="western"><surname>Morando</surname><given-names>M</given-names></name></person-group> (<year>2014</year>) <article-title>Multilocus phylogeography of the Patagonian lizard complex <italic><tp:taxon-name><tp:taxon-name-part taxon-name-part-type="genus">Liolaemus</tp:taxon-name-part> <tp:taxon-name-part taxon-name-part-type="species">kriegi</tp:taxon-name-part></tp:taxon-name></italic> (<tp:taxon-name><tp:taxon-name-part taxon-name-part-type="suborder">Iguania</tp:taxon-name-part></tp:taxon-name>: <tp:taxon-name><tp:taxon-name-part taxon-name-part-type="tribe">Liolaemini</tp:taxon-name-part></tp:taxon-name>).</article-title><source>Biological Journal of the Linnean Society</source><volume>113</volume>: <fpage>256</fpage>–<lpage>269</lpage>. doi: <ext-link ext-link-type="doi" xlink:href="10.1111/bij.12285" xlink:type="simple">10.1111/bij.12285</ext-link></mixed-citation></ref><ref id="B38"><mixed-citation xmlns:xlink="http://www.w3.org/1999/xlink" xlink:type="simple"><person-group><name name-style="western"><surname>Pincheira-Donoso</surname><given-names>D</given-names></name><name name-style="western"><surname>Scolaro</surname><given-names>JA</given-names></name></person-group> (<year>2007</year>) <article-title>Iguanian species-richness in the Andes of boreal Patagonia: evidence for an additional new <italic><tp:taxon-name><tp:taxon-name-part taxon-name-part-type="genus">Liolaemus</tp:taxon-name-part></tp:taxon-name></italic> lizard from Argentina lacking precloacal glands (<tp:taxon-name><tp:taxon-name-part taxon-name-part-type="suborder">Iguania</tp:taxon-name-part></tp:taxon-name>: <tp:taxon-name><tp:taxon-name-part taxon-name-part-type="subfamily">Liolaeminae</tp:taxon-name-part></tp:taxon-name>).</article-title><source>Zootaxa</source><volume>1452</volume>: <fpage>55</fpage>–<lpage>68</lpage>.</mixed-citation></ref><ref id="B8"><mixed-citation xmlns:xlink="http://www.w3.org/1999/xlink" xlink:type="simple"><person-group><name name-style="western"><surname>Avila</surname><given-names>LJ</given-names></name><name name-style="western"><surname>Pérez</surname><given-names>CHF</given-names></name><name name-style="western"><surname>Morando</surname><given-names>M</given-names></name></person-group> (<year>2003</year>) <article-title>A new species of <italic><tp:taxon-name><tp:taxon-name-part taxon-name-part-type="genus">Liolaemus</tp:taxon-name-part></tp:taxon-name></italic> (<tp:taxon-name><tp:taxon-name-part taxon-name-part-type="order">Squamata</tp:taxon-name-part></tp:taxon-name>: <tp:taxon-name><tp:taxon-name-part taxon-name-part-type="suborder">Iguania</tp:taxon-name-part></tp:taxon-name>: <tp:taxon-name><tp:taxon-name-part taxon-name-part-type="family">Liolaemidae</tp:taxon-name-part></tp:taxon-name>) from northwestern Patagonia (Neuquén, Argentina).</article-title><source>Herpetologica</source><volume>59</volume>: <fpage>532</fpage>–<lpage>543</lpage>. doi: <ext-link ext-link-type="doi" xlink:href="10.1655/02-67" xlink:type="simple">10.1655/02-67</ext-link></mixed-citation></ref><ref id="B25"><mixed-citation xmlns:xlink="http://www.w3.org/1999/xlink" xlink:type="simple"><person-group><name name-style="western"><surname>Labra</surname><given-names>A</given-names></name><name name-style="western"><surname>Silva</surname><given-names>G</given-names></name><name name-style="western"><surname>Norambuena</surname><given-names>F</given-names></name><name name-style="western"><surname>Velásquez</surname><given-names>N</given-names></name><name name-style="western"><surname>Penna</surname><given-names>M</given-names></name></person-group> (<year>2013</year>) <article-title>Acoustic Features of the weeping lizard’s distress call.</article-title><source>Copeia</source><volume>2013</volume>(<issue>2</issue>): <fpage>206</fpage>–<lpage>212</lpage>. doi: <ext-link ext-link-type="doi" xlink:href="10.1643/CE-12-026" xlink:type="simple">10.1643/CE-12-026</ext-link></mixed-citation></ref><ref id="B5"><mixed-citation xmlns:xlink="http://www.w3.org/1999/xlink" xlink:type="simple"><person-group><name name-style="western"><surname>Avila</surname><given-names>LJ</given-names></name><name name-style="western"><surname>Morando</surname><given-names>M</given-names></name><name name-style="western"><surname>Pérez</surname><given-names>DR</given-names></name><name name-style="western"><surname>Sites</surname><given-names>JW Jr</given-names></name></person-group> (<year>2010a</year>) <article-title>A new species of the <italic><tp:taxon-name><tp:taxon-name-part taxon-name-part-type="genus">Liolaemus</tp:taxon-name-part> <tp:taxon-name-part taxon-name-part-type="species">elongatus</tp:taxon-name-part></tp:taxon-name></italic> clade (<tp:taxon-name><tp:taxon-name-part taxon-name-part-type="class">Reptilia</tp:taxon-name-part></tp:taxon-name>: <tp:taxon-name><tp:taxon-name-part taxon-name-part-type="suborder">Iguania</tp:taxon-name-part></tp:taxon-name>: <tp:taxon-name><tp:taxon-name-part taxon-name-part-type="tribe">Liolaemini</tp:taxon-name-part></tp:taxon-name>) from Cordillera del Viento, northwestern Patagonia, Neuquén, Argentina.</article-title><source>Zootaxa</source><volume>2667</volume>: <fpage>28</fpage>–<lpage>42</lpage>.</mixed-citation></ref><ref id="B7"><mixed-citation xmlns:xlink="http://www.w3.org/1999/xlink" xlink:type="simple"><person-group><name name-style="western"><surname>Avila</surname><given-names>LJ</given-names></name><name name-style="western"><surname>Pérez</surname><given-names>CHF</given-names></name><name name-style="western"><surname>Medina</surname><given-names>CD</given-names></name><name name-style="western"><surname>Sites</surname><given-names>JW Jr</given-names></name><name name-style="western"><surname>Morando</surname><given-names>M</given-names></name></person-group> (<year>2012</year>) <article-title>A new species of lizard of the <italic><tp:taxon-name><tp:taxon-name-part taxon-name-part-type="genus">Liolaemus</tp:taxon-name-part> <tp:taxon-name-part taxon-name-part-type="species">elongatus</tp:taxon-name-part></tp:taxon-name></italic> clade (<tp:taxon-name><tp:taxon-name-part taxon-name-part-type="class">Reptilia</tp:taxon-name-part></tp:taxon-name>: <tp:taxon-name><tp:taxon-name-part taxon-name-part-type="suborder">Iguania</tp:taxon-name-part></tp:taxon-name>: <tp:taxon-name><tp:taxon-name-part taxon-name-part-type="tribe">Liolaemini</tp:taxon-name-part></tp:taxon-name>) from Curi Leuvu River Valley, northern Patagonia, Neuquén, Argentina.</article-title><source>Zootaxa</source><volume>3325</volume>: <fpage>37</fpage>–<lpage>52</lpage>.</mixed-citation></ref><ref id="B2"><mixed-citation xmlns:xlink="http://www.w3.org/1999/xlink" xlink:type="simple"><person-group><name name-style="western"><surname>Abdala</surname><given-names>CS</given-names></name><name name-style="western"><surname>Quinteros</surname><given-names>AS</given-names></name><name name-style="western"><surname>Scrocchi</surname><given-names>GJ</given-names></name><name name-style="western"><surname>Stazzonelli</surname><given-names>JC</given-names></name></person-group> (<year>2010</year>) <article-title>Three new species of the <italic><tp:taxon-name><tp:taxon-name-part taxon-name-part-type="genus">Liolaemus</tp:taxon-name-part> <tp:taxon-name-part taxon-name-part-type="species">elongatus</tp:taxon-name-part></tp:taxon-name></italic> group (<tp:taxon-name><tp:taxon-name-part taxon-name-part-type="suborder">Iguania</tp:taxon-name-part></tp:taxon-name>: <tp:taxon-name><tp:taxon-name-part taxon-name-part-type="family">Liolaemidae</tp:taxon-name-part></tp:taxon-name>) from Argentina.</article-title><source>Cuadernos de Herpetología</source><volume>24</volume>: <fpage>93</fpage>–<lpage>109</lpage>.</mixed-citation></ref><ref id="B3"><mixed-citation xmlns:xlink="http://www.w3.org/1999/xlink" xlink:type="simple"><person-group><name name-style="western"><surname>Avila</surname><given-names>LJ</given-names></name><name name-style="western"><surname>Morando</surname><given-names>M</given-names></name><name name-style="western"><surname>Pérez</surname><given-names>DR</given-names></name><name name-style="western"><surname>Sites</surname><given-names>JW Jr</given-names></name></person-group> (<year>2004</year>) <article-title>Phylogenetic relationships of lizard of the <italic><tp:taxon-name><tp:taxon-name-part taxon-name-part-type="genus">Liolaemus</tp:taxon-name-part> <tp:taxon-name-part taxon-name-part-type="species">petrophilus</tp:taxon-name-part></tp:taxon-name></italic> group (<tp:taxon-name><tp:taxon-name-part taxon-name-part-type="order">Squamata</tp:taxon-name-part></tp:taxon-name>: <tp:taxon-name><tp:taxon-name-part taxon-name-part-type="family">Liolaemidae</tp:taxon-name-part></tp:taxon-name>), with description of two new species from western Argentina.</article-title><source>Herpetologica</source><volume>60</volume>: <fpage>187</fpage>–<lpage>203</lpage>. doi: <ext-link ext-link-type="doi" xlink:href="10.1655/03-04" xlink:type="simple">10.1655/03-04</ext-link></mixed-citation></ref><ref id="B30"><mixed-citation xmlns:xlink="http://www.w3.org/1999/xlink" xlink:type="simple"><person-group><name name-style="western"><surname>Medina</surname><given-names>CD</given-names></name><name name-style="western"><surname>Avila</surname><given-names>LJ</given-names></name><name name-style="western"><surname>Morando</surname><given-names>M</given-names></name></person-group> (<year>2013</year>) <article-title>Hacia una Taxonomía Integral: poniendo a prueba especies candidatas relacionadas a <italic><tp:taxon-name><tp:taxon-name-part taxon-name-part-type="genus">Liolaemus</tp:taxon-name-part> <tp:taxon-name-part taxon-name-part-type="species">buergeri</tp:taxon-name-part></tp:taxon-name></italic> Werner 1907 (<tp:taxon-name><tp:taxon-name-part taxon-name-part-type="suborder">Iguania</tp:taxon-name-part></tp:taxon-name>: <tp:taxon-name><tp:taxon-name-part taxon-name-part-type="tribe">Liolaemini</tp:taxon-name-part></tp:taxon-name>) mediante análisis morfológicos.</article-title><source>Cuadernos de Herpetología</source><volume>27</volume>(<issue>1</issue>): <fpage>27</fpage>–<lpage>34</lpage>.</mixed-citation></ref><ref id="B33"><mixed-citation xmlns:xlink="http://www.w3.org/1999/xlink" xlink:type="simple"><person-group><name name-style="western"><surname>Morando</surname><given-names>M</given-names></name><name name-style="western"><surname>Avila</surname><given-names>LJ</given-names></name><name name-style="western"><surname>Sites</surname><given-names>JW Jr</given-names></name></person-group> (<year>2003</year>) <article-title>Sampling strategies for delimiting species: genes, individuals, and populations in the <italic><tp:taxon-name><tp:taxon-name-part taxon-name-part-type="genus">Liolaemus</tp:taxon-name-part> <tp:taxon-name-part taxon-name-part-type="species">elongatus</tp:taxon-name-part></tp:taxon-name></italic>-<italic><tp:taxon-name><tp:taxon-name-part taxon-name-part-type="species">kriegi</tp:taxon-name-part></tp:taxon-name></italic> complex (<tp:taxon-name><tp:taxon-name-part taxon-name-part-type="order">Squamata</tp:taxon-name-part></tp:taxon-name>: <tp:taxon-name><tp:taxon-name-part taxon-name-part-type="family">Liolaemidae</tp:taxon-name-part></tp:taxon-name>) in Andean-Patagonian South America.</article-title><source>Systematic Biology</source><volume>52</volume>: <fpage>159</fpage>–<lpage>185</lpage>. doi: <ext-link ext-link-type="doi" xlink:href="10.1080/10635150390192717" xlink:type="simple">10.1080/10635150390192717</ext-link></mixed-citation></ref></ref-list></tp:taxon-treatment>
